# Supplementary material for: Single-Cell RNA-Seq Analysis Reveals Microenvironmental Infiltration of Plasma Cells and Hepatocytic Prognostic Markers in HCC With Cirrhosis
Source: Front Oncol. 2020 Nov 2;10:596318. doi: 10.3389/fonc.2020.596318 (PMC7667372; doi:10.3389/fonc.2020.596318)
Supplement: Supplementary Table 2 — GO functional enrichment results corresponding to 8 cell types (p.adjust < 0.05). [file Table_2.xlsx]

## Sheet: Sheet1
TableS2:GO functional enrichment results corresponding to 8 cell types (p.adjust<0.05)
cell_type	ID	Description	GeneRatio	BgRatio	pvalue	p.adjust	qvalue	geneID	Count
Tcell	GO:0140131	positive regulation of lymphocyte chemotaxis	4/25	21/18670	1.47326e-08	6.55264e-06	3.7078e-06	CCL5/CCL4/XCL2/CCL3	4
	GO:0002696	positive regulation of leukocyte activation	8/25	380/18670	2.18681e-08	6.55264e-06	3.7078e-06	IL7R/CD3E/TRBC2/CD27/TRBC1/CD2/CCL5/CCL3	8
	GO:0050867	positive regulation of cell activation	8/25	394/18670	2.89513e-08	6.55264e-06	3.7078e-06	IL7R/CD3E/TRBC2/CD27/TRBC1/CD2/CCL5/CCL3	8
	GO:1901623	regulation of lymphocyte chemotaxis	4/25	27/18670	4.29681e-08	7.29384e-06	4.1272e-06	CCL5/CCL4/XCL2/CCL3	4
	GO:0070098	chemokine-mediated signaling pathway	5/25	88/18670	1.02287e-07	1.38906e-05	7.85996e-06	CXCR4/CCL5/CCL4/XCL2/CCL3	5
	GO:2000403	positive regulation of lymphocyte migration	4/25	37/18670	1.6025e-07	1.41671e-05	8.01644e-06	CCL5/CCL4/XCL2/CCL3	4
	GO:1990868	response to chemokine	5/25	97/18670	1.66918e-07	1.41671e-05	8.01644e-06	CXCR4/CCL5/CCL4/XCL2/CCL3	5
	GO:1990869	cellular response to chemokine	5/25	97/18670	1.66918e-07	1.41671e-05	8.01644e-06	CXCR4/CCL5/CCL4/XCL2/CCL3	5
	GO:0002449	lymphocyte mediated immunity	7/25	352/18670	2.86312e-07	2.16006e-05	1.22227e-05	IL7R/TRBC2/CD27/TRBC1/KLRD1/PRF1/GZMB	7
	GO:0035747	natural killer cell chemotaxis	3/25	11/18670	3.47478e-07	2.35938e-05	1.33505e-05	CCL5/CCL4/CCL3	3
	GO:0043922	negative regulation by host of viral transcription	3/25	12/18670	4.62895e-07	2.85732e-05	1.61681e-05	CCL5/CCL4/CCL3	3
	GO:0050921	positive regulation of chemotaxis	5/25	135/18670	8.6793e-07	4.91104e-05	2.7789e-05	CXCR4/CCL5/CCL4/XCL2/CCL3	5
	GO:0070233	negative regulation of T cell apoptotic process	3/25	18/18670	1.70784e-06	7.24763e-05	4.10105e-05	IL7R/CD27/CCL5	3
	GO:2000401	regulation of lymphocyte migration	4/25	63/18670	1.41185e-06	7.24763e-05	4.10105e-05	CCL5/CCL4/XCL2/CCL3	4
	GO:0048247	lymphocyte chemotaxis	4/25	64/18670	1.50462e-06	7.24763e-05	4.10105e-05	CCL5/CCL4/XCL2/CCL3	4
	GO:0002548	monocyte chemotaxis	4/25	65/18670	1.60184e-06	7.24763e-05	4.10105e-05	CCL5/CCL4/XCL2/CCL3	4
	GO:0071356	cellular response to tumor necrosis factor	6/25	291/18670	1.87952e-06	7.50701e-05	4.24782e-05	LTB/CD27/CCL5/CCL4/XCL2/CCL3	6
	GO:0035821	modification of morphology or physiology of other organism	5/25	164/18670	2.26756e-06	8.55373e-05	4.84011e-05	CCL5/GNLY/CCL4/PRF1/CCL3	5
	GO:0051249	regulation of lymphocyte activation	7/25	485/18670	2.44887e-06	8.7515e-05	4.95201e-05	IL7R/CD3E/TRBC2/CD27/TRBC1/CD2/CCL5	7
	GO:0048245	eosinophil chemotaxis	3/25	21/18670	2.77623e-06	9.09419e-05	5.14592e-05	CCL5/CCL4/CCL3	3
	GO:0034612	response to tumor necrosis factor	6/25	312/18670	2.81264e-06	9.09419e-05	5.14592e-05	LTB/CD27/CCL5/CCL4/XCL2/CCL3	6
	GO:0050900	leukocyte migration	7/25	499/18670	2.9566e-06	9.12514e-05	5.16344e-05	SELL/CXCR4/CD2/CCL5/CCL4/XCL2/CCL3	7
	GO:0032897	negative regulation of viral transcription	3/25	24/18670	4.21369e-06	0.000119212	6.7456e-05	CCL5/CCL4/CCL3	3
	GO:0051251	positive regulation of lymphocyte activation	6/25	334/18670	4.16525e-06	0.000119212	6.7456e-05	IL7R/CD3E/TRBC2/CD27/TRBC1/CCL5	6
	GO:0072677	eosinophil migration	3/25	25/18670	4.78405e-06	0.000129935	7.35234e-05	CCL5/CCL4/CCL3	3
	GO:0002690	positive regulation of leukocyte chemotaxis	4/25	87/18670	5.163e-06	0.000134834	7.62953e-05	CCL5/CCL4/XCL2/CCL3	4
	GO:0043921	modulation by host of viral transcription	3/25	27/18670	6.07332e-06	0.0001422	8.04633e-05	CCL5/CCL4/CCL3	3
	GO:0052472	modulation by host of symbiont transcription	3/25	27/18670	6.07332e-06	0.0001422	8.04633e-05	CCL5/CCL4/CCL3	3
	GO:0071674	mononuclear cell migration	4/25	90/18670	5.91081e-06	0.0001422	8.04633e-05	CCL5/CCL4/XCL2/CCL3	4
	GO:0010818	T cell chemotaxis	3/25	28/18670	6.79611e-06	0.000148857	8.42302e-05	CCL5/XCL2/CCL3	3
	GO:0052312	modulation of transcription in other organism involved in symbiotic interaction	3/25	28/18670	6.79611e-06	0.000148857	8.42302e-05	CCL5/CCL4/CCL3	3
	GO:0070229	negative regulation of lymphocyte apoptotic process	3/25	29/18670	7.57358e-06	0.000160702	9.09328e-05	IL7R/CD27/CCL5	3
	GO:0050920	regulation of chemotaxis	5/25	217/18670	8.90376e-06	0.000183202	0.000103664	CXCR4/CCL5/CCL4/XCL2/CCL3	5
	GO:0030593	neutrophil chemotaxis	4/25	104/18670	1.05033e-05	0.000203764	0.0001153	CCL5/CCL4/XCL2/CCL3	4
	GO:0030595	leukocyte chemotaxis	5/25	224/18670	1.03854e-05	0.000203764	0.0001153	CXCR4/CCL5/CCL4/XCL2/CCL3	5
	GO:0070232	regulation of T cell apoptotic process	3/25	33/18670	1.12686e-05	0.000212539	0.000120265	IL7R/CD27/CCL5	3
	GO:0072676	lymphocyte migration	4/25	111/18670	1.35944e-05	0.000249476	0.000141165	CCL5/CCL4/XCL2/CCL3	4
	GO:0002688	regulation of leukocyte chemotaxis	4/25	114/18670	1.51059e-05	0.000269918	0.000152732	CCL5/CCL4/XCL2/CCL3	4
	GO:1990266	neutrophil migration	4/25	118/18670	1.73093e-05	0.000301359	0.000170523	CCL5/CCL4/XCL2/CCL3	4
	GO:0071621	granulocyte chemotaxis	4/25	123/18670	2.03859e-05	0.000346051	0.000195812	CCL5/CCL4/XCL2/CCL3	4
	GO:0002687	positive regulation of leukocyte migration	4/25	128/18670	2.38472e-05	0.000394932	0.000223471	CCL5/CCL4/XCL2/CCL3	4
	GO:0050850	positive regulation of calcium-mediated signaling	3/25	43/18670	2.52644e-05	0.000408441	0.000231116	CD3E/CCL4/CCL3	3
	GO:0070231	T cell apoptotic process	3/25	47/18670	3.30781e-05	0.000510455	0.00028884	IL7R/CD27/CCL5	3
	GO:2000107	negative regulation of leukocyte apoptotic process	3/25	47/18670	3.30781e-05	0.000510455	0.00028884	IL7R/CD27/CCL5	3
	GO:0097530	granulocyte migration	4/25	141/18670	3.48574e-05	0.00052596	0.000297613	CCL5/CCL4/XCL2/CCL3	4
	GO:0060326	cell chemotaxis	5/25	304/18670	4.50316e-05	0.000664706	0.000376122	CXCR4/CCL5/CCL4/XCL2/CCL3	5
	GO:0070228	regulation of lymphocyte apoptotic process	3/25	53/18670	4.75356e-05	0.000686738	0.000388589	IL7R/CD27/CCL5	3
	GO:0050863	regulation of T cell activation	5/25	314/18670	5.25236e-05	0.000742991	0.000420419	IL7R/CD3E/CD27/CD2/CCL5	5
	GO:0032103	positive regulation of response to external stimulus	5/25	323/18670	6.00614e-05	0.000832279	0.000470943	CXCR4/CCL5/CCL4/XCL2/CCL3	5
	GO:0001906	cell killing	4/25	168/18670	6.90405e-05	0.00093757	0.000530522	IL7R/GNLY/PRF1/GZMB	4
	GO:0007159	leukocyte cell-cell adhesion	5/25	337/18670	7.34227e-05	0.00097753	0.000553133	IL7R/CD3E/SELL/CD27/CCL5	5
	GO:0046782	regulation of viral transcription	3/25	64/18670	8.37262e-05	0.00109327	0.000618625	CCL5/CCL4/CCL3	3
	GO:0072678	T cell migration	3/25	65/18670	8.77e-05	0.00111024	0.000628224	CCL5/XCL2/CCL3	3
	GO:0071347	cellular response to interleukin-1	4/25	179/18670	8.82956e-05	0.00111024	0.000628224	CCL5/CCL4/XCL2/CCL3	4
	GO:0071346	cellular response to interferon-gamma	4/25	180/18670	9.02209e-05	0.00111382	0.000630252	CCL5/CCL4/XCL2/CCL3	4
	GO:0033632	regulation of cell-cell adhesion mediated by integrin	2/25	11/18670	9.39805e-05	0.00113951	0.000644791	CD3E/CCL5	2
	GO:0002460	adaptive immune response based on somatic recombination of immune receptors built from immunoglobulin superfamily domains	5/25	361/18670	0.000101557	0.00120977	0.000684546	IL7R/TRBC2/CD27/TRBC1/PRF1	5
	GO:0070227	lymphocyte apoptotic process	3/25	69/18670	0.000104825	0.00122717	0.000694393	IL7R/CD27/CCL5	3
	GO:0002685	regulation of leukocyte migration	4/25	196/18670	0.000125364	0.00144275	0.000816379	CCL5/CCL4/XCL2/CCL3	4
	GO:0034341	response to interferon-gamma	4/25	199/18670	0.00013292	0.00150421	0.000851155	CCL5/CCL4/XCL2/CCL3	4
	GO:0050870	positive regulation of T cell activation	4/25	202/18670	0.000140801	0.00156728	0.000886841	IL7R/CD3E/CD27/CCL5	4
	GO:0051851	modification by host of symbiont morphology or physiology	3/25	77/18670	0.000145321	0.0015915	0.000900545	CCL5/CCL4/CCL3	3
	GO:0070555	response to interleukin-1	4/25	207/18670	0.000154682	0.00166713	0.00094334	CCL5/CCL4/XCL2/CCL3	4
	GO:0050792	regulation of viral process	4/25	208/18670	0.000157573	0.00167175	0.000945955	CXCR4/CCL5/CCL4/CCL3	4
	GO:0097529	myeloid leukocyte migration	4/25	210/18670	0.000163472	0.00170765	0.000966271	CCL5/CCL4/XCL2/CCL3	4
	GO:0051702	interaction with symbiont	3/25	82/18670	0.000175159	0.00176066	0.000996263	CCL5/CCL4/CCL3	3
	GO:0008037	cell recognition	4/25	215/18670	0.000178918	0.00176066	0.000996263	TRBC2/TRBC1/CXCR4/PRF1	4
	GO:0070374	positive regulation of ERK1 and ERK2 cascade	4/25	215/18670	0.000178918	0.00176066	0.000996263	CCL5/CCL4/XCL2/CCL3	4
	GO:0043900	regulation of multi-organism process	5/25	405/18670	0.000174009	0.00176066	0.000996263	CXCR4/CCL5/CCL4/PRF1/CCL3	5
	GO:2000106	regulation of leukocyte apoptotic process	3/25	83/18670	0.000181567	0.0017612	0.000996573	IL7R/CD27/CCL5	3
	GO:0019722	calcium-mediated signaling	4/25	218/18670	0.000188677	0.00177933	0.00100683	CD3E/CXCR4/CCL4/CCL3	4
	GO:1903039	positive regulation of leukocyte cell-cell adhesion	4/25	218/18670	0.000188677	0.00177933	0.00100683	IL7R/CD3E/CD27/CCL5	4
	GO:0010820	positive regulation of T cell chemotaxis	2/25	16/18670	0.000204208	0.00184876	0.00104612	CCL5/XCL2	2
	GO:0033631	cell-cell adhesion mediated by integrin	2/25	16/18670	0.000204208	0.00184876	0.00104612	CD3E/CCL5	2
	GO:0043903	regulation of symbiosis, encompassing mutualism through parasitism	4/25	222/18670	0.000202282	0.00184876	0.00104612	CXCR4/CCL5/CCL4/CCL3	4
	GO:0010819	regulation of T cell chemotaxis	2/25	17/18670	0.000231246	0.00203917	0.00115386	CCL5/XCL2	2
	GO:0048535	lymph node development	2/25	17/18670	0.000231246	0.00203917	0.00115386	LTB/IL7R	2
	GO:0030217	T cell differentiation	4/25	240/18670	0.000272415	0.00237141	0.00134186	IL7R/CD3E/CD27/CD2	4
	GO:0050848	regulation of calcium-mediated signaling	3/25	98/18670	0.000296605	0.0025493	0.00144251	CD3E/CCL4/CCL3	3
	GO:0048525	negative regulation of viral process	3/25	99/18670	0.000305604	0.00259381	0.0014677	CCL5/CCL4/CCL3	3
	GO:0033630	positive regulation of cell adhesion mediated by integrin	2/25	20/18670	0.00032227	0.00266855	0.00150999	CD3E/CCL5	2
	GO:1905523	positive regulation of macrophage migration	2/25	20/18670	0.00032227	0.00266855	0.00150999	CCL5/CCL3	2
	GO:0042110	T cell activation	5/25	464/18670	0.000326725	0.00267285	0.00151243	IL7R/CD3E/CD27/CD2/CCL5	5
	GO:0051924	regulation of calcium ion transport	4/25	254/18670	0.000337943	0.0027317	0.00154573	CXCR4/CCL5/CCL4/CCL3	4
	GO:0022409	positive regulation of cell-cell adhesion	4/25	255/18670	0.000343019	0.00274012	0.00155049	IL7R/CD3E/CD27/CCL5	4
	GO:0071887	leukocyte apoptotic process	3/25	104/18670	0.000353248	0.00278901	0.00157816	IL7R/CD27/CCL5	3
	GO:0001909	leukocyte mediated cytotoxicity	3/25	107/18670	0.000384005	0.00299701	0.00169585	IL7R/PRF1/GZMB	3
	GO:0051817	modification of morphology or physiology of other organism involved in symbiotic interaction	3/25	112/18670	0.000439011	0.00334931	0.0018952	CCL5/CCL4/CCL3	3
	GO:1902105	regulation of leukocyte differentiation	4/25	272/18670	0.000437945	0.00334931	0.0018952	IL7R/CD27/CD2/CCL3	4
	GO:0002407	dendritic cell chemotaxis	2/25	24/18670	0.000466605	0.00352027	0.00199194	CXCR4/CCL5	2
	GO:0051928	positive regulation of calcium ion transport	3/25	123/18670	0.000577266	0.00430729	0.00243727	CCL5/CCL4/CCL3	3
	GO:0036336	dendritic cell migration	2/25	27/18670	0.000591941	0.00436878	0.00247206	CXCR4/CCL5	2
	GO:0070372	regulation of ERK1 and ERK2 cascade	4/25	300/18670	0.000633235	0.00462329	0.00261608	CCL5/CCL4/XCL2/CCL3	4
	GO:1903037	regulation of leukocyte cell-cell adhesion	4/25	304/18670	0.000665461	0.00480689	0.00271997	IL7R/CD3E/CD27/CCL5	4
	GO:0042113	B cell activation	4/25	310/18670	0.000715966	0.00511727	0.00289559	IL7R/TRBC2/CD27/TRBC1	4
	GO:2000406	positive regulation of T cell migration	2/25	31/18670	0.000781626	0.00541555	0.00306438	CCL5/XCL2	2
	GO:0050851	antigen receptor-mediated signaling pathway	4/25	316/18670	0.000769138	0.00541555	0.00306438	TRAC/CD3E/TRBC2/TRBC1	4
	GO:0070371	ERK1 and ERK2 cascade	4/25	317/18670	0.000778265	0.00541555	0.00306438	CCL5/CCL4/XCL2/CCL3	4
	GO:0045580	regulation of T cell differentiation	3/25	139/18670	0.000823775	0.00564993	0.003197	IL7R/CD27/CD2	3
	GO:0009615	response to virus	4/25	326/18670	0.000863902	0.00586589	0.0033192	CXCR4/CCL5/CCL4/PRF1	4
	GO:0050871	positive regulation of B cell activation	3/25	142/18670	0.000876356	0.00589154	0.00333371	TRBC2/CD27/TRBC1	3
	GO:0030098	lymphocyte differentiation	4/25	353/18670	0.00116073	0.00772683	0.00437221	IL7R/CD3E/CD27/CD2	4
	GO:0048246	macrophage chemotaxis	2/25	38/18670	0.00117492	0.00774535	0.00438269	CCL5/CCL3	2
	GO:1905521	regulation of macrophage migration	2/25	39/18670	0.00123741	0.00807889	0.00457142	CCL5/CCL3	2
	GO:0019835	cytolysis	2/25	40/18670	0.00130147	0.0084162	0.00476229	PRF1/GZMB	2
	GO:0045619	regulation of lymphocyte differentiation	3/25	169/18670	0.00144749	0.00927214	0.00524662	IL7R/CD27/CD2	3
	GO:0043901	negative regulation of multi-organism process	3/25	171/18670	0.00149716	0.0095007	0.00537595	CCL5/CCL4/CCL3	3
	GO:2000404	regulation of T cell migration	2/25	44/18670	0.00157329	0.00989132	0.00559698	CCL5/XCL2	2
	GO:0019083	viral transcription	3/25	177/18670	0.00165259	0.0102946	0.00582515	CCL5/CCL4/CCL3	3
	GO:0033628	regulation of cell adhesion mediated by integrin	2/25	46/18670	0.00171848	0.0106077	0.00600236	CD3E/CCL5	2
	GO:0010959	regulation of metal ion transport	4/25	394/18670	0.00173912	0.0106384	0.00601971	CXCR4/CCL5/CCL4/CCL3	4
	GO:0050864	regulation of B cell activation	3/25	184/18670	0.00184629	0.0111932	0.00633362	TRBC2/CD27/TRBC1	3
	GO:0022407	regulation of cell-cell adhesion	4/25	403/18670	0.00188881	0.01125	0.00636578	IL7R/CD3E/CD27/CCL5	4
	GO:0045785	positive regulation of cell adhesion	4/25	403/18670	0.00188881	0.01125	0.00636578	IL7R/CD3E/CD27/CCL5	4
	GO:0043547	positive regulation of GTPase activity	4/25	405/18670	0.00192325	0.0113555	0.0064255	CCL5/CCL4/XCL2/CCL3	4
	GO:0001913	T cell mediated cytotoxicity	2/25	49/18670	0.0019478	0.0114014	0.00645143	IL7R/PRF1	2
	GO:0019080	viral gene expression	3/25	191/18670	0.00205367	0.0119183	0.00674394	CCL5/CCL4/CCL3	3
	GO:0006968	cellular defense response	2/25	53/18670	0.00227491	0.0129804	0.0073449	GNLY/PRF1	2
	GO:1905517	macrophage migration	2/25	53/18670	0.00227491	0.0129804	0.0073449	CCL5/CCL3	2
	GO:0050852	T cell receptor signaling pathway	3/25	202/18670	0.00240796	0.013625	0.00770969	TRAC/CD3E/TRBC1	3
	GO:0006816	calcium ion transport	4/25	434/18670	0.00247312	0.0138781	0.00785288	CXCR4/CCL5/CCL4/CCL3	4
	GO:0019932	second-messenger-mediated signaling	4/25	439/18670	0.00257783	0.0143471	0.00811827	CD3E/CXCR4/CCL4/CCL3	4
	GO:0031663	lipopolysaccharide-mediated signaling pathway	2/25	58/18670	0.00271775	0.0150029	0.00848933	CCL5/CCL3	2
	GO:0016064	immunoglobulin mediated immune response	3/25	218/18670	0.00298758	0.0163163	0.00923252	TRBC2/CD27/TRBC1	3
	GO:0006874	cellular calcium ion homeostasis	4/25	458/18670	0.00300373	0.0163163	0.00923252	CD52/CXCR4/CCL5/CCL3	4
	GO:0031640	killing of cells of other organism	2/25	62/18670	0.00309889	0.016471	0.0093201	GNLY/PRF1	2
	GO:0044364	disruption of cells of other organism	2/25	62/18670	0.00309889	0.016471	0.0093201	GNLY/PRF1	2
	GO:0019724	B cell mediated immunity	3/25	221/18670	0.003105	0.016471	0.0093201	TRBC2/CD27/TRBC1	3
	GO:0001819	positive regulation of cytokine production	4/25	464/18670	0.00314771	0.0165682	0.00937505	LTB/CD3E/CD2/CCL3	4
	GO:0002228	natural killer cell mediated immunity	2/25	64/18670	0.00329833	0.0172165	0.00974193	KLRD1/GZMB	2
	GO:0055074	calcium ion homeostasis	4/25	471/18670	0.0033216	0.0172165	0.00974193	CD52/CXCR4/CCL5/CCL3	4
	GO:0002429	immune response-activating cell surface receptor signaling pathway	4/25	473/18670	0.00337247	0.0173478	0.00981619	TRAC/CD3E/TRBC2/TRBC1	4
	GO:0032729	positive regulation of interferon-gamma production	2/25	65/18670	0.00340025	0.0173493	0.00981707	CD3E/CD2	2
	GO:1903706	regulation of hemopoiesis	4/25	475/18670	0.00342387	0.0173493	0.00981707	IL7R/CD27/CD2/CCL3	4
	GO:0043087	regulation of GTPase activity	4/25	479/18670	0.00352829	0.017746	0.0100415	CCL5/CCL4/XCL2/CCL3	4
	GO:0042108	positive regulation of cytokine biosynthetic process	2/25	67/18670	0.00360849	0.0180151	0.0101938	LTB/CD3E	2
	GO:0070838	divalent metal ion transport	4/25	483/18670	0.00363486	0.0180151	0.0101938	CXCR4/CCL5/CCL4/CCL3	4
	GO:0033627	cell adhesion mediated by integrin	2/25	68/18670	0.0037148	0.0181464	0.0102681	CD3E/CCL5	2
	GO:0050918	positive chemotaxis	2/25	68/18670	0.0037148	0.0181464	0.0102681	CCL5/CCL3	2
	GO:0072511	divalent inorganic cation transport	4/25	489/18670	0.00379884	0.0184244	0.0104254	CXCR4/CCL5/CCL4/CCL3	4
	GO:0033077	T cell differentiation in thymus	2/25	70/18670	0.00393177	0.0188005	0.0106382	IL7R/CD3E	2
	GO:0072503	cellular divalent inorganic cation homeostasis	4/25	493/18670	0.00391092	0.0188005	0.0106382	CD52/CXCR4/CCL5/CCL3	4
	GO:0014015	positive regulation of gliogenesis	2/25	74/18670	0.00438303	0.0208117	0.0117763	CXCR4/CCL3	2
	GO:0045582	positive regulation of T cell differentiation	2/25	83/18670	0.0054817	0.0258477	0.0146259	IL7R/CD27	2
	GO:0046651	lymphocyte proliferation	3/25	272/18670	0.0055489	0.0259842	0.0147031	IL7R/CD3E/CCL5	3
	GO:0006910	phagocytosis, recognition	2/25	84/18670	0.00561081	0.0260941	0.0147653	TRBC2/TRBC1	2
	GO:0032943	mononuclear cell proliferation	3/25	274/18670	0.00566269	0.0261562	0.0148004	IL7R/CD3E/CCL5	3
	GO:0043270	positive regulation of ion transport	3/25	275/18670	0.00572011	0.0262429	0.0148495	CCL5/CCL4/CCL3	3
	GO:0032760	positive regulation of tumor necrosis factor production	2/25	86/18670	0.00587321	0.0267645	0.0151446	CD2/CCL3	2
	GO:1903557	positive regulation of tumor necrosis factor superfamily cytokine production	2/25	88/18670	0.00614116	0.027799	0.01573	CD2/CCL3	2
	GO:1904894	positive regulation of STAT cascade	2/25	92/18670	0.00669358	0.0300989	0.0170314	IL7R/CCL5	2
	GO:0045621	positive regulation of lymphocyte differentiation	2/25	94/18670	0.00697799	0.0311714	0.0176383	IL7R/CD27	2
	GO:0042102	positive regulation of T cell proliferation	2/25	95/18670	0.00712223	0.0314765	0.0178109	CD3E/CCL5	2
	GO:0070661	leukocyte proliferation	3/25	298/18670	0.007139	0.0314765	0.0178109	IL7R/CD3E/CCL5	3
	GO:0031341	regulation of cell killing	2/25	98/18670	0.00756308	0.0331312	0.0187472	IL7R/PRF1	2
	GO:0032649	regulation of interferon-gamma production	2/25	101/18670	0.00801601	0.0348902	0.0197425	CD3E/CD2	2
	GO:0019233	sensory perception of pain	2/25	104/18670	0.00848093	0.0366787	0.0207545	CXCR4/CCL3	2
	GO:0007204	positive regulation of cytosolic calcium ion concentration	3/25	319/18670	0.00860266	0.0369697	0.0209192	CD52/CXCR4/CCL3	3
	GO:0002456	T cell mediated immunity	2/25	106/18670	0.0087975	0.0375692	0.0212584	IL7R/PRF1	2
	GO:0042742	defense response to bacterium	3/25	330/18670	0.00943499	0.0400397	0.0226564	TRBC2/TRBC1/GNLY	3
	GO:0032609	interferon-gamma production	2/25	113/18670	0.00994671	0.0419492	0.0237368	CD3E/CD2	2
	GO:0042035	regulation of cytokine biosynthetic process	2/25	114/18670	0.0101161	0.0424001	0.023992	LTB/CD3E	2
	GO:0006911	phagocytosis, engulfment	2/25	118/18670	0.0108064	0.0450155	0.0254719	TRBC2/TRBC1	2
	GO:0042089	cytokine biosynthetic process	2/25	123/18670	0.0116979	0.0478484	0.0270749	LTB/CD3E	2
	GO:0006959	humoral immune response	3/25	356/18670	0.0115857	0.0478484	0.0270749	TRBC2/TRBC1/GNLY	3
	GO:0051480	regulation of cytosolic calcium ion concentration	3/25	357/18670	0.0116736	0.0478484	0.0270749	CD52/CXCR4/CCL3	3
	GO:0014013	regulation of gliogenesis	2/25	124/18670	0.0118799	0.0480147	0.027169	CXCR4/CCL3	2
	GO:0042107	cytokine metabolic process	2/25	124/18670	0.0118799	0.0480147	0.027169	LTB/CD3E	2
	GO:0099024	plasma membrane invagination	2/25	127/18670	0.0124337	0.0499554	0.0282671	TRBC2/TRBC1	2
Endothelial cell	GO:0001885	endothelial cell development	3/20	59/18670	3.28913e-05	0.0156422	0.0102601	ID1/CLDN5/ENG	3
	GO:0045765	regulation of angiogenesis	5/20	383/18670	4.25638e-05	0.0156422	0.0102601	RAMP2/ID1/FLT1/ENG/SPARC	5
	GO:1901342	regulation of vasculature development	5/20	422/18670	6.74838e-05	0.0165335	0.0108448	RAMP2/ID1/FLT1/ENG/SPARC	5
	GO:0071356	cellular response to tumor necrosis factor	4/20	291/18670	0.00023001	0.0344452	0.0225935	PLVAP/CRHBP/CCL14/FABP4	4
	GO:0045446	endothelial cell differentiation	3/20	114/18670	0.000234321	0.0344452	0.0225935	ID1/CLDN5/ENG	3
	GO:0034612	response to tumor necrosis factor	4/20	312/18670	0.000299997	0.0367497	0.024105	PLVAP/CRHBP/CCL14/FABP4	4
	GO:0003158	endothelium development	3/20	132/18670	0.000360628	0.0372303	0.0244203	ID1/CLDN5/ENG	3
	GO:0106106	cold-induced thermogenesis	3/20	143/18670	0.000455881	0.0372303	0.0244203	ID1/FABP4/CD36	3
	GO:0120161	regulation of cold-induced thermogenesis	3/20	143/18670	0.000455881	0.0372303	0.0244203	ID1/FABP4/CD36	3
	GO:1990845	adaptive thermogenesis	3/20	154/18670	0.000565981	0.0415996	0.0272862	ID1/FABP4/CD36	3
	GO:0035886	vascular smooth muscle cell differentiation	2/20	39/18670	0.000788881	0.048617	0.0318891	RAMP2/ENG	2
	GO:0001659	temperature homeostasis	3/20	173/18670	0.000793747	0.048617	0.0318891	ID1/FABP4/CD36	3
	GO:0061028	establishment of endothelial barrier	2/20	41/18670	0.000871865	0.0491081	0.0322113	CLDN5/ENG	2
	GO:0043062	extracellular structure organization	4/20	422/18670	0.000935393	0.0491081	0.0322113	RAMP2/ENG/SPARC/CD36	4
	GO:0045601	regulation of endothelial cell differentiation	2/20	44/18670	0.0010039	0.0491911	0.0322657	ID1/CLDN5	2
Macrophage	GO:0060333	interferon-gamma-mediated signaling pathway	6/10	91/18670	2.34467e-12	1.68989e-10	5.8465e-11	HLA-DRA/HLA-DPA1/HLA-DPB1/HLA-DRB5/HLA-DRB1/HLA-DQA1	6
	GO:0019886	antigen processing and presentation of exogenous peptide antigen via MHC class II	6/10	98/18670	3.69786e-12	1.68989e-10	5.8465e-11	HLA-DRA/HLA-DPA1/HLA-DPB1/HLA-DRB5/HLA-DRB1/HLA-DQA1	6
	GO:0002495	antigen processing and presentation of peptide antigen via MHC class II	6/10	101/18670	4.44972e-12	1.68989e-10	5.8465e-11	HLA-DRA/HLA-DPA1/HLA-DPB1/HLA-DRB5/HLA-DRB1/HLA-DQA1	6
	GO:0002504	antigen processing and presentation of peptide or polysaccharide antigen via MHC class II	6/10	102/18670	4.72696e-12	1.68989e-10	5.8465e-11	HLA-DRA/HLA-DPA1/HLA-DPB1/HLA-DRB5/HLA-DRB1/HLA-DQA1	6
	GO:0002478	antigen processing and presentation of exogenous peptide antigen	6/10	175/18670	1.267e-10	3.28181e-09	1.13541e-09	HLA-DRA/HLA-DPA1/HLA-DPB1/HLA-DRB5/HLA-DRB1/HLA-DQA1	6
	GO:0071346	cellular response to interferon-gamma	6/10	180/18670	1.50258e-10	3.28181e-09	1.13541e-09	HLA-DRA/HLA-DPA1/HLA-DPB1/HLA-DRB5/HLA-DRB1/HLA-DQA1	6
	GO:0019884	antigen processing and presentation of exogenous antigen	6/10	182/18670	1.60648e-10	3.28181e-09	1.13541e-09	HLA-DRA/HLA-DPA1/HLA-DPB1/HLA-DRB5/HLA-DRB1/HLA-DQA1	6
	GO:0048002	antigen processing and presentation of peptide antigen	6/10	189/18670	2.0184e-10	3.60789e-09	1.24822e-09	HLA-DRA/HLA-DPA1/HLA-DPB1/HLA-DRB5/HLA-DRB1/HLA-DQA1	6
	GO:0034341	response to interferon-gamma	6/10	199/18670	2.75624e-10	4.31416e-09	1.49257e-09	HLA-DRA/HLA-DPA1/HLA-DPB1/HLA-DRB5/HLA-DRB1/HLA-DQA1	6
	GO:0050852	T cell receptor signaling pathway	6/10	202/18670	3.01689e-10	4.31416e-09	1.49257e-09	HLA-DRA/HLA-DPA1/HLA-DPB1/HLA-DRB5/HLA-DRB1/HLA-DQA1	6
	GO:0019882	antigen processing and presentation	6/10	226/18670	5.9382e-10	7.71966e-09	2.67077e-09	HLA-DRA/HLA-DPA1/HLA-DPB1/HLA-DRB5/HLA-DRB1/HLA-DQA1	6
	GO:0050851	antigen receptor-mediated signaling pathway	6/10	316/18670	4.44825e-09	5.30083e-08	1.83393e-08	HLA-DRA/HLA-DPA1/HLA-DPB1/HLA-DRB5/HLA-DRB1/HLA-DQA1	6
	GO:0098883	synapse pruning	3/10	11/18670	1.8217e-08	2.00387e-07	6.93277e-08	C1QA/C1QC/C1QB	3
	GO:0002429	immune response-activating cell surface receptor signaling pathway	6/10	473/18670	4.93633e-08	5.04211e-07	1.74442e-07	HLA-DRA/HLA-DPA1/HLA-DPB1/HLA-DRB5/HLA-DRB1/HLA-DQA1	6
	GO:0030449	regulation of complement activation	3/10	115/18670	2.64727e-05	0.000242813	8.4006e-05	C1QA/C1QC/C1QB	3
	GO:2000257	regulation of protein activation cascade	3/10	116/18670	2.71679e-05	0.000242813	8.4006e-05	C1QA/C1QC/C1QB	3
	GO:0002920	regulation of humoral immune response	3/10	134/18670	4.18139e-05	0.000351728	0.000121687	C1QA/C1QC/C1QB	3
	GO:0006958	complement activation, classical pathway	3/10	137/18670	4.467e-05	0.000354878	0.000122777	C1QA/C1QC/C1QB	3
	GO:0002455	humoral immune response mediated by circulating immunoglobulin	3/10	150/18670	5.85286e-05	0.000440505	0.000152401	C1QA/C1QC/C1QB	3
	GO:0002673	regulation of acute inflammatory response	3/10	159/18670	6.96113e-05	0.00049772	0.000172196	C1QA/C1QC/C1QB	3
	GO:0006956	complement activation	3/10	175/18670	9.25543e-05	0.000630251	0.000218048	C1QA/C1QC/C1QB	3
	GO:0070613	regulation of protein processing	3/10	180/18670	0.000100623	0.000646451	0.000223652	C1QA/C1QC/C1QB	3
	GO:1903317	regulation of protein maturation	3/10	182/18670	0.000103975	0.000646451	0.000223652	C1QA/C1QC/C1QB	3
	GO:0072376	protein activation cascade	3/10	198/18670	0.000133453	0.000795158	0.000275101	C1QA/C1QC/C1QB	3
	GO:0016064	immunoglobulin mediated immune response	3/10	218/18670	0.00017736	0.000978023	0.000338366	C1QA/C1QC/C1QB	3
	GO:0002526	acute inflammatory response	3/10	220/18670	0.000182206	0.000978023	0.000338366	C1QA/C1QC/C1QB	3
	GO:0019724	B cell mediated immunity	3/10	221/18670	0.000184662	0.000978023	0.000338366	C1QA/C1QC/C1QB	3
	GO:0032729	positive regulation of interferon-gamma production	2/10	65/18670	0.000527499	0.00269401	0.000932047	HLA-DPA1/HLA-DPB1	2
	GO:0016485	protein processing	3/10	328/18670	0.000588303	0.00290094	0.00100364	C1QA/C1QC/C1QB	3
	GO:0002449	lymphocyte mediated immunity	3/10	352/18670	0.000722644	0.0034446	0.00119173	C1QA/C1QC/C1QB	3
	GO:0006959	humoral immune response	3/10	356/18670	0.000746785	0.00344485	0.00119181	C1QA/C1QC/C1QB	3
	GO:0002460	adaptive immune response based on somatic recombination of immune receptors built from immunoglobulin superfamily domains	3/10	361/18670	0.000777682	0.00347527	0.00120234	C1QA/C1QC/C1QB	3
	GO:0051604	protein maturation	3/10	397/18670	0.00102457	0.00443982	0.00153604	C1QA/C1QC/C1QB	3
	GO:0042102	positive regulation of T cell proliferation	2/10	95/18670	0.00112268	0.00458695	0.00158695	HLA-DPA1/HLA-DPB1	2
	GO:0050808	synapse organization	3/10	408/18670	0.00110888	0.00458695	0.00158695	C1QA/C1QC/C1QB	3
	GO:0032649	regulation of interferon-gamma production	2/10	101/18670	0.0012676	0.00503517	0.00174202	HLA-DPA1/HLA-DPB1	2
	GO:0032609	interferon-gamma production	2/10	113/18670	0.00158295	0.00595688	0.0020609	HLA-DPA1/HLA-DPB1	2
	GO:0002697	regulation of immune effector process	3/10	458/18670	0.00154768	0.00595688	0.0020609	C1QA/C1QC/C1QB	3
	GO:0050727	regulation of inflammatory response	3/10	485/18670	0.00182445	0.00668967	0.00231442	C1QA/C1QC/C1QB	3
	GO:0050671	positive regulation of lymphocyte proliferation	2/10	130/18670	0.00208733	0.00739097	0.00255705	HLA-DPA1/HLA-DPB1	2
	GO:0032946	positive regulation of mononuclear cell proliferation	2/10	131/18670	0.00211909	0.00739097	0.00255705	HLA-DPA1/HLA-DPB1	2
	GO:0070665	positive regulation of leukocyte proliferation	2/10	139/18670	0.00238142	0.00810816	0.00280518	HLA-DPA1/HLA-DPB1	2
	GO:0042129	regulation of T cell proliferation	2/10	156/18670	0.00298736	0.0099347	0.00343711	HLA-DPA1/HLA-DPB1	2
	GO:0042098	T cell proliferation	2/10	184/18670	0.00412689	0.0134124	0.00464028	HLA-DPA1/HLA-DPB1	2
	GO:0050870	positive regulation of T cell activation	2/10	202/18670	0.00495069	0.0157322	0.00544287	HLA-DPA1/HLA-DPB1	2
	GO:0050670	regulation of lymphocyte proliferation	2/10	208/18670	0.00524091	0.0160952	0.00556846	HLA-DPA1/HLA-DPB1	2
	GO:0032944	regulation of mononuclear cell proliferation	2/10	209/18670	0.00529004	0.0160952	0.00556846	HLA-DPA1/HLA-DPB1	2
	GO:1903039	positive regulation of leukocyte cell-cell adhesion	2/10	218/18670	0.00574179	0.0171058	0.00591808	HLA-DPA1/HLA-DPB1	2
	GO:0070663	regulation of leukocyte proliferation	2/10	222/18670	0.00594812	0.0173588	0.00600562	HLA-DPA1/HLA-DPB1	2
	GO:0016322	neuron remodeling	1/10	13/18670	0.00694293	0.0194674	0.00673515	C1QA	1
	GO:0060312	regulation of blood vessel remodeling	1/10	13/18670	0.00694293	0.0194674	0.00673515	CST3	1
	GO:1903054	negative regulation of extracellular matrix organization	1/10	14/18670	0.0074752	0.0205568	0.00711204	CST3	1
	GO:0022409	positive regulation of cell-cell adhesion	2/10	255/18670	0.00777875	0.0209879	0.0072612	HLA-DPA1/HLA-DPB1	2
	GO:0030852	regulation of granulocyte differentiation	1/10	15/18670	0.00800722	0.0212043	0.00733605	C1QC	1
	GO:0010715	regulation of extracellular matrix disassembly	1/10	17/18670	0.00907048	0.0227558	0.0078728	CST3	1
	GO:0046651	lymphocyte proliferation	2/10	272/18670	0.00880973	0.0227558	0.0078728	HLA-DPA1/HLA-DPB1	2
	GO:0032943	mononuclear cell proliferation	2/10	274/18670	0.00893489	0.0227558	0.0078728	HLA-DPA1/HLA-DPB1	2
	GO:0010713	negative regulation of collagen metabolic process	1/10	18/18670	0.00960172	0.023272	0.0080514	CST3	1
	GO:1903019	negative regulation of glycoprotein metabolic process	1/10	18/18670	0.00960172	0.023272	0.0080514	CST3	1
	GO:0034104	negative regulation of tissue remodeling	1/10	20/18670	0.0106634	0.0249979	0.00864852	CST3	1
	GO:0070661	leukocyte proliferation	2/10	298/18670	0.0104995	0.0249979	0.00864852	HLA-DPA1/HLA-DPB1	2
	GO:1903037	regulation of leukocyte cell-cell adhesion	2/10	304/18670	0.0109085	0.0251599	0.00870458	HLA-DPA1/HLA-DPB1	2
	GO:0045649	regulation of macrophage differentiation	1/10	22/18670	0.0117241	0.0261961	0.00906306	C1QC	1
	GO:0050863	regulation of T cell activation	2/10	314/18670	0.011606	0.0261961	0.00906306	HLA-DPA1/HLA-DPB1	2
	GO:0051251	positive regulation of lymphocyte activation	2/10	334/18670	0.0130591	0.02873	0.00993971	HLA-DPA1/HLA-DPB1	2
	GO:0007159	leukocyte cell-cell adhesion	2/10	337/18670	0.0132837	0.0287813	0.00995747	HLA-DPA1/HLA-DPB1	2
	GO:0006516	glycoprotein catabolic process	1/10	26/18670	0.0138425	0.0295443	0.0102214	CST3	1
	GO:0048143	astrocyte activation	1/10	27/18670	0.0143714	0.0302222	0.010456	C1QA	1
	GO:0002696	positive regulation of leukocyte activation	2/10	380/18670	0.016689	0.0345873	0.0119662	HLA-DPA1/HLA-DPB1	2
	GO:0010039	response to iron ion	1/10	33/18670	0.0175397	0.0353264	0.0122219	C1QA	1
	GO:0030851	granulocyte differentiation	1/10	33/18670	0.0175397	0.0353264	0.0122219	C1QC	1
	GO:0050867	positive regulation of cell activation	2/10	394/18670	0.0178713	0.0354944	0.01228	HLA-DPA1/HLA-DPB1	2
	GO:0022407	regulation of cell-cell adhesion	2/10	403/18670	0.0186501	0.03604	0.0124687	HLA-DPA1/HLA-DPB1	2
	GO:0045785	positive regulation of cell adhesion	2/10	403/18670	0.0186501	0.03604	0.0124687	HLA-DPA1/HLA-DPB1	2
	GO:1903053	regulation of extracellular matrix organization	1/10	41/18670	0.0217498	0.0414696	0.0143472	CST3	1
	GO:0014002	astrocyte development	1/10	44/18670	0.0233244	0.0426431	0.0147532	C1QA	1
	GO:0030225	macrophage differentiation	1/10	44/18670	0.0233244	0.0426431	0.0147532	C1QC	1
	GO:0001974	blood vessel remodeling	1/10	45/18670	0.0238488	0.0426431	0.0147532	CST3	1
	GO:0030574	collagen catabolic process	1/10	47/18670	0.0248967	0.0426431	0.0147532	CST3	1
	GO:0042551	neuron maturation	1/10	47/18670	0.0248967	0.0426431	0.0147532	C1QA	1
	GO:0001774	microglial cell activation	1/10	48/18670	0.0254203	0.0426431	0.0147532	C1QA	1
	GO:0002269	leukocyte activation involved in inflammatory response	1/10	48/18670	0.0254203	0.0426431	0.0147532	C1QA	1
	GO:0002762	negative regulation of myeloid leukocyte differentiation	1/10	48/18670	0.0254203	0.0426431	0.0147532	C1QC	1
	GO:0010712	regulation of collagen metabolic process	1/10	49/18670	0.0259437	0.0426431	0.0147532	CST3	1
	GO:1903018	regulation of glycoprotein metabolic process	1/10	49/18670	0.0259437	0.0426431	0.0147532	CST3	1
	GO:0001819	positive regulation of cytokine production	2/10	464/18670	0.0243034	0.0426431	0.0147532	HLA-DPA1/HLA-DPB1	2
	GO:0042110	T cell activation	2/10	464/18670	0.0243034	0.0426431	0.0147532	HLA-DPA1/HLA-DPB1	2
	GO:0051249	regulation of lymphocyte activation	2/10	485/18670	0.0263965	0.0428943	0.0148401	HLA-DPA1/HLA-DPB1	2
	GO:0061900	glial cell activation	1/10	58/18670	0.0306425	0.0492345	0.0170337	C1QA	1
Monocyte	GO:0043312	neutrophil degranulation	7/10	485/18670	8.58e-10	6.85e-08	3.14e-08	S100A9/S100A8/LYZ/S100A12/FCN1/MNDA/CTSS	7
	GO:0002283	neutrophil activation involved in immune response	7/10	488/18670	8.96e-10	6.85e-08	3.14e-08	S100A9/S100A8/LYZ/S100A12/FCN1/MNDA/CTSS	7
	GO:0042119	neutrophil activation	7/10	498/18670	1.03e-09	6.85e-08	3.14e-08	S100A9/S100A8/LYZ/S100A12/FCN1/MNDA/CTSS	7
	GO:0002446	neutrophil mediated immunity	7/10	499/18670	1.05e-09	6.85e-08	3.14e-08	S100A9/S100A8/LYZ/S100A12/FCN1/MNDA/CTSS	7
	GO:0019730	antimicrobial humoral response	4/10	122/18670	3.54e-07	1.54e-05	7.07e-06	S100A9/S100A8/LYZ/S100A12	4
	GO:0002218	activation of innate immune response	5/10	319/18670	3.32e-07	1.54e-05	7.07e-06	S100A9/S100A8/FCN1/MNDA/CTSS	5
	GO:0006959	humoral immune response	5/10	356/18670	5.71e-07	2.14e-05	9.79e-06	S100A9/S100A8/LYZ/S100A12/FCN1	5
	GO:0045089	positive regulation of innate immune response	5/10	381/18670	7.99e-07	2.62e-05	1.2e-05	S100A9/S100A8/FCN1/MNDA/CTSS	5
	GO:0050832	defense response to fungus	3/10	40/18670	1.08e-06	3.15e-05	1.44e-05	S100A9/S100A8/S100A12	3
	GO:0045088	regulation of innate immune response	5/10	452/18670	1.85e-06	4.86e-05	2.23e-05	S100A9/S100A8/FCN1/MNDA/CTSS	5
	GO:0009620	response to fungus	3/10	52/18670	2.41e-06	5.27e-05	2.41e-05	S100A9/S100A8/S100A12	3
	GO:0002221	pattern recognition receptor signaling pathway	4/10	197/18670	2.4e-06	5.27e-05	2.41e-05	S100A9/S100A8/FCN1/CTSS	4
	GO:0002758	innate immune response-activating signal transduction	4/10	298/18670	1.24e-05	0.000249588	0.000114315	S100A9/S100A8/FCN1/CTSS	4
	GO:0070486	leukocyte aggregation	2/10	12/18670	1.7e-05	0.000318019	0.000145658	S100A9/S100A8	2
	GO:0030593	neutrophil chemotaxis	3/10	104/18670	1.96e-05	0.000320713	0.000146892	S100A9/S100A8/S100A12	3
	GO:0042742	defense response to bacterium	4/10	330/18670	1.85e-05	0.000320713	0.000146892	S100A9/S100A8/LYZ/S100A12	4
	GO:0002523	leukocyte migration involved in inflammatory response	2/10	14/18670	2.34e-05	0.000360896	0.000165296	S100A9/S100A8	2
	GO:0017014	protein nitrosylation	2/10	15/18670	2.7e-05	0.000372478	0.000170601	S100A9/S100A8	2
	GO:0018119	peptidyl-cysteine S-nitrosylation	2/10	15/18670	2.7e-05	0.000372478	0.000170601	S100A9/S100A8	2
	GO:1990266	neutrophil migration	3/10	118/18670	2.86e-05	0.000374583	0.000171565	S100A9/S100A8/S100A12	3
	GO:0051238	sequestering of metal ion	2/10	16/18670	3.09e-05	0.000385037	0.000176353	S100A9/S100A8	2
	GO:0071621	granulocyte chemotaxis	3/10	123/18670	3.24e-05	0.000385538	0.000176582	S100A9/S100A8/S100A12	3
	GO:0097530	granulocyte migration	3/10	141/18670	4.87e-05	0.000554457	0.00025395	S100A9/S100A8/S100A12	3
	GO:0002224	toll-like receptor signaling pathway	3/10	146/18670	5.4e-05	0.000589512	0.000270006	S100A9/S100A8/CTSS	3
	GO:0051092	positive regulation of NF-kappaB transcription factor activity	3/10	149/18670	5.74e-05	0.000601282	0.000275396	S100A9/S100A8/S100A12	3
	GO:0050729	positive regulation of inflammatory response	3/10	153/18670	6.21e-05	0.000625606	0.000286537	S100A9/S100A8/S100A12	3
	GO:0035821	modification of morphology or physiology of other organism	3/10	164/18670	7.63e-05	0.000740622	0.000339216	S100A9/LYZ/S100A12	3
	GO:0006882	cellular zinc ion homeostasis	2/10	36/18670	0.000161101	0.00145546	0.000666625	S100A9/S100A8	2
	GO:0097529	myeloid leukocyte migration	3/10	210/18670	0.000158817	0.00145546	0.000666625	S100A9/S100A8/S100A12	3
	GO:0055069	zinc ion homeostasis	2/10	38/18670	0.000179666	0.00156908	0.000718662	S100A9/S100A8	2
	GO:0030595	leukocyte chemotaxis	3/10	224/18670	0.000192157	0.00162403	0.000743832	S100A9/S100A8/S100A12	3
	GO:0018198	peptidyl-cysteine modification	2/10	47/18670	0.000275561	0.00225616	0.00103335	S100A9/S100A8	2
	GO:0051091	positive regulation of DNA-binding transcription factor activity	3/10	261/18670	0.000301382	0.00239279	0.00109593	S100A9/S100A8/S100A12	3
	GO:2001244	positive regulation of intrinsic apoptotic signaling pathway	2/10	61/18670	0.000464628	0.00339877	0.00155669	S100A9/S100A8	2
	GO:0031640	killing of cells of other organism	2/10	62/18670	0.000479979	0.00339877	0.00155669	LYZ/S100A12	2
	GO:0044364	disruption of cells of other organism	2/10	62/18670	0.000479979	0.00339877	0.00155669	LYZ/S100A12	2
	GO:0060326	cell chemotaxis	3/10	304/18670	0.000471236	0.00339877	0.00155669	S100A9/S100A8/S100A12	3
	GO:0032103	positive regulation of response to external stimulus	3/10	323/18670	0.000562524	0.00387845	0.00177639	S100A9/S100A8/S100A12	3
	GO:0032945	negative regulation of mononuclear cell proliferation	2/10	73/18670	0.000664952	0.00424921	0.0019462	MNDA/LST1	2
	GO:0050672	negative regulation of lymphocyte proliferation	2/10	73/18670	0.000664952	0.00424921	0.0019462	MNDA/LST1	2
	GO:0061844	antimicrobial humoral immune response mediated by antimicrobial peptide	2/10	73/18670	0.000664952	0.00424921	0.0019462	S100A9/S100A12	2
	GO:0070664	negative regulation of leukocyte proliferation	2/10	78/18670	0.000758752	0.00473317	0.00216786	MNDA/LST1	2
	GO:0006919	activation of cysteine-type endopeptidase activity involved in apoptotic process	2/10	86/18670	0.00092138	0.00561399	0.00257129	S100A9/S100A8	2
	GO:0032602	chemokine production	2/10	89/18670	0.000986329	0.00587314	0.00268999	S100A9/S100A8	2
	GO:0052548	regulation of endopeptidase activity	3/10	425/18670	0.00124768	0.00726425	0.00332714	S100A9/S100A8/CSTA	3
	GO:0051090	regulation of DNA-binding transcription factor activity	3/10	432/18670	0.0013079	0.00744931	0.0034119	S100A9/S100A8/S100A12	3
	GO:0046916	cellular transition metal ion homeostasis	2/10	108/18670	0.00144743	0.00806866	0.00369557	S100A9/S100A8	2
	GO:0052547	regulation of peptidase activity	3/10	452/18670	0.00149005	0.00813321	0.00372514	S100A9/S100A8/CSTA	3
	GO:0050727	regulation of inflammatory response	3/10	485/18670	0.00182445	0.00975525	0.00446805	S100A9/S100A8/S100A12	3
	GO:0050900	leukocyte migration	3/10	499/18670	0.0019795	0.0103726	0.00475079	S100A9/S100A8/S100A12	3
	GO:0055076	transition metal ion homeostasis	2/10	131/18670	0.00211909	0.0108381	0.00496402	S100A9/S100A8	2
	GO:0043280	positive regulation of cysteine-type endopeptidase activity involved in apoptotic process	2/10	132/18670	0.00215108	0.0108381	0.00496402	S100A9/S100A8	2
	GO:0051250	negative regulation of lymphocyte activation	2/10	146/18670	0.00262297	0.0129664	0.0059388	MNDA/LST1	2
	GO:2001056	positive regulation of cysteine-type endopeptidase activity	2/10	149/18670	0.00272991	0.0132451	0.00606646	S100A9/S100A8	2
	GO:2001242	regulation of intrinsic apoptotic signaling pathway	2/10	165/18670	0.00333458	0.0158847	0.00727544	S100A9/S100A8	2
	GO:0001906	cell killing	2/10	168/18670	0.00345435	0.0160635	0.00735731	LYZ/S100A12	2
	GO:0030307	positive regulation of cell growth	2/10	169/18670	0.00349472	0.0160635	0.00735731	S100A9/S100A8	2
	GO:0002695	negative regulation of leukocyte activation	2/10	175/18670	0.00374161	0.0169018	0.00774127	MNDA/LST1	2
	GO:0010950	positive regulation of endopeptidase activity	2/10	178/18670	0.00386805	0.0170765	0.00782128	S100A9/S100A8	2
	GO:2001235	positive regulation of apoptotic signaling pathway	2/10	179/18670	0.00391064	0.0170765	0.00782128	S100A9/S100A8	2
	GO:0010952	positive regulation of peptidase activity	2/10	197/18670	0.00471478	0.0202504	0.00927498	S100A9/S100A8	2
	GO:0050866	negative regulation of cell activation	2/10	199/18670	0.0048085	0.0203198	0.00930677	MNDA/LST1	2
	GO:0050670	regulation of lymphocyte proliferation	2/10	208/18670	0.00524091	0.0216561	0.00991882	MNDA/LST1	2
	GO:0032944	regulation of mononuclear cell proliferation	2/10	209/18670	0.00529004	0.0216561	0.00991882	MNDA/LST1	2
	GO:0008037	cell recognition	2/10	215/18670	0.00558928	0.0221878	0.0101623	FCN1/VCAN	2
	GO:0043281	regulation of cysteine-type endopeptidase activity involved in apoptotic process	2/10	215/18670	0.00558928	0.0221878	0.0101623	S100A9/S100A8	2
	GO:0070663	regulation of leukocyte proliferation	2/10	222/18670	0.00594812	0.0232598	0.0106534	MNDA/LST1	2
	GO:0030208	dermatan sulfate biosynthetic process	1/10	12/18670	0.00641041	0.0246989	0.0113125	VCAN	1
	GO:0001867	complement activation, lectin pathway	1/10	13/18670	0.00694293	0.0252646	0.0115716	FCN1	1
	GO:0030205	dermatan sulfate metabolic process	1/10	13/18670	0.00694293	0.0252646	0.0115716	VCAN	1
	GO:2000116	regulation of cysteine-type endopeptidase activity	2/10	239/18670	0.00686275	0.0252646	0.0115716	S100A9/S100A8	2
	GO:0050663	cytokine secretion	2/10	240/18670	0.00691844	0.0252646	0.0115716	S100A12/FCN1	2
	GO:0030207	chondroitin sulfate catabolic process	1/10	14/18670	0.0074752	0.0268288	0.012288	VCAN	1
	GO:0050651	dermatan sulfate proteoglycan biosynthetic process	1/10	15/18670	0.00800722	0.0279719	0.0128115	VCAN	1
	GO:2000484	positive regulation of interleukin-8 secretion	1/10	15/18670	0.00800722	0.0279719	0.0128115	FCN1	1
	GO:0030889	negative regulation of B cell proliferation	1/10	16/18670	0.00853898	0.0286822	0.0131369	MNDA	1
	GO:0050655	dermatan sulfate proteoglycan metabolic process	1/10	16/18670	0.00853898	0.0286822	0.0131369	VCAN	1
	GO:0097067	cellular response to thyroid hormone stimulus	1/10	16/18670	0.00853898	0.0286822	0.0131369	CTSS	1
	GO:0045927	positive regulation of growth	2/10	270/18670	0.00868538	0.0288047	0.013193	S100A9/S100A8	2
	GO:0046651	lymphocyte proliferation	2/10	272/18670	0.00880973	0.0288519	0.0132146	MNDA/LST1	2
	GO:0032943	mononuclear cell proliferation	2/10	274/18670	0.00893489	0.0289005	0.0132369	MNDA/LST1	2
	GO:0002544	chronic inflammatory response	1/10	19/18670	0.0101327	0.0312326	0.014305	S100A8	1
	GO:0046597	negative regulation of viral entry into host cell	1/10	19/18670	0.0101327	0.0312326	0.014305	FCN1	1
	GO:0002793	positive regulation of peptide secretion	2/10	288/18670	0.00983357	0.0312326	0.014305	S100A8/FCN1	2
	GO:0097193	intrinsic apoptotic signaling pathway	2/10	289/18670	0.00989926	0.0312326	0.014305	S100A9/S100A8	2
	GO:0070661	leukocyte proliferation	2/10	298/18670	0.0104995	0.0319867	0.0146504	MNDA/LST1	2
	GO:0035458	cellular response to interferon-beta	1/10	20/18670	0.0106634	0.0321129	0.0147082	MNDA	1
	GO:0010447	response to acidic pH	1/10	23/18670	0.0122541	0.0364838	0.0167101	CTSS	1
	GO:0051235	maintenance of location	2/10	330/18670	0.0127623	0.0375699	0.0172076	S100A9/S100A8	2
	GO:2000482	regulation of interleukin-8 secretion	1/10	25/18670	0.0133133	0.0383305	0.0175559	FCN1	1
	GO:0007159	leukocyte cell-cell adhesion	2/10	337/18670	0.0132837	0.0383305	0.0175559	S100A9/S100A8	2
	GO:0030206	chondroitin sulfate biosynthetic process	1/10	26/18670	0.0138425	0.0385822	0.0176712	VCAN	1
	GO:0071711	basement membrane organization	1/10	26/18670	0.0138425	0.0385822	0.0176712	CTSS	1
	GO:0097066	response to thyroid hormone	1/10	26/18670	0.0138425	0.0385822	0.0176712	CTSS	1
	GO:0035456	response to interferon-beta	1/10	28/18670	0.0149001	0.0410929	0.0188212	MNDA	1
	GO:0072606	interleukin-8 secretion	1/10	29/18670	0.0154285	0.0416729	0.0190868	FCN1	1
	GO:0045862	positive regulation of proteolysis	2/10	363/18670	0.0153015	0.0416729	0.0190868	S100A9/S100A8	2
	GO:0046596	regulation of viral entry into host cell	1/10	30/18670	0.0159567	0.0418065	0.019148	FCN1	1
	GO:0050869	negative regulation of B cell activation	1/10	30/18670	0.0159567	0.0418065	0.019148	MNDA	1
	GO:0030198	extracellular matrix organization	2/10	368/18670	0.0157041	0.0418065	0.019148	VCAN/CTSS	2
	GO:0050650	chondroitin sulfate proteoglycan biosynthetic process	1/10	31/18670	0.0164846	0.042762	0.0195857	VCAN	1
	GO:2001233	regulation of apoptotic signaling pathway	2/10	406/18670	0.0189129	0.0485801	0.0222504	S100A9/S100A8	2
Bcell	GO:0050853	B cell receptor signaling pathway	10/26	129/18670	8.41346e-16	4.91478e-13	3.24966e-13	IGHM/IGHG3/IGHG1/IGKC/IGHG2/IGLC3/IGLC2/IGHA1/CD79A/CD79B	10
	GO:0016064	immunoglobulin mediated immune response	11/26	218/18670	2.82963e-15	4.91478e-13	3.24966e-13	IGHM/IGHG3/IGHG1/IGKC/IGHG2/IGLC3/IGLC2/IGHA1/CD74/HLA-DQB1/IRF7	11
	GO:0019724	B cell mediated immunity	11/26	221/18670	3.29299e-15	4.91478e-13	3.24966e-13	IGHM/IGHG3/IGHG1/IGKC/IGHG2/IGLC3/IGLC2/IGHA1/CD74/HLA-DQB1/IRF7	11
	GO:0042113	B cell activation	12/26	310/18670	2.7868e-15	4.91478e-13	3.24966e-13	IGHM/IGHG3/IGHG1/IGKC/IGHG2/IGLC3/IGLC2/IGHA1/CD79A/BANK1/CD79B/CD74	12
	GO:0002449	lymphocyte mediated immunity	12/26	352/18670	1.2757e-14	1.52319e-12	1.00713e-12	IGHM/IGHG3/IGHG1/IGKC/IGHG2/IGLC3/IGLC2/IGHA1/CD74/HLA-DQB1/IRF7/GZMB	12
	GO:0050864	regulation of B cell activation	10/26	184/18670	3.13172e-14	3.11606e-12	2.06034e-12	IGHM/IGHG3/IGHG1/IGKC/IGHG2/IGLC3/IGLC2/IGHA1/BANK1/CD74	10
	GO:0006910	phagocytosis, recognition	8/26	84/18670	1.74527e-13	1.224e-11	8.0931e-12	IGHM/IGHG3/IGHG1/IGKC/IGHG2/IGLC3/IGLC2/IGHA1	8
	GO:0050871	positive regulation of B cell activation	9/26	142/18670	1.84523e-13	1.224e-11	8.0931e-12	IGHM/IGHG3/IGHG1/IGKC/IGHG2/IGLC3/IGLC2/IGHA1/CD74	9
	GO:0050851	antigen receptor-mediated signaling pathway	11/26	316/18670	1.69225e-13	1.224e-11	8.0931e-12	IGHM/IGHG3/IGHG1/IGKC/IGHG2/IGLC3/IGLC2/IGHA1/CD79A/CD79B/HLA-DQB1	11
	GO:0042742	defense response to bacterium	11/26	330/18670	2.71827e-13	1.62281e-11	1.073e-11	IGHM/IGHG3/IGHG1/JCHAIN/IGKC/IGHG2/IGLC3/IGLC2/IGHA1/IRF8/PLAC8	11
	GO:0002455	humoral immune response mediated by circulating immunoglobulin	9/26	150/18670	3.04453e-13	1.65235e-11	1.09254e-11	IGHM/IGHG3/IGHG1/IGKC/IGHG2/IGLC3/IGLC2/IGHA1/HLA-DQB1	9
	GO:0002460	adaptive immune response based on somatic recombination of immune receptors built from immunoglobulin superfamily domains	11/26	361/18670	7.23585e-13	3.59984e-11	2.38022e-11	IGHM/IGHG3/IGHG1/IGKC/IGHG2/IGLC3/IGLC2/IGHA1/CD74/HLA-DQB1/IRF7	11
	GO:0006911	phagocytosis, engulfment	8/26	118/18670	2.84409e-12	1.30609e-10	8.63589e-11	IGHM/IGHG3/IGHG1/IGKC/IGHG2/IGLC3/IGLC2/IGHA1	8
	GO:0099024	plasma membrane invagination	8/26	127/18670	5.17089e-12	2.20502e-10	1.45796e-10	IGHM/IGHG3/IGHG1/IGKC/IGHG2/IGLC3/IGLC2/IGHA1	8
	GO:0010324	membrane invagination	8/26	135/18670	8.48619e-12	3.3775e-10	2.23321e-10	IGHM/IGHG3/IGHG1/IGKC/IGHG2/IGLC3/IGLC2/IGHA1	8
	GO:0006958	complement activation, classical pathway	8/26	137/18670	9.55925e-12	3.5668e-10	2.35837e-10	IGHM/IGHG3/IGHG1/IGKC/IGHG2/IGLC3/IGLC2/IGHA1	8
	GO:0002429	immune response-activating cell surface receptor signaling pathway	11/26	473/18670	1.34838e-11	4.7352e-10	3.13092e-10	IGHM/IGHG3/IGHG1/IGKC/IGHG2/IGLC3/IGLC2/IGHA1/CD79A/CD79B/HLA-DQB1	11
	GO:0006959	humoral immune response	10/26	356/18670	2.26936e-11	7.52671e-10	4.97667e-10	IGHM/IGHG3/IGHG1/JCHAIN/IGKC/IGHG2/IGLC3/IGLC2/IGHA1/HLA-DQB1	10
	GO:0006909	phagocytosis	10/26	369/18670	3.22973e-11	1.01481e-09	6.70996e-10	IGHM/IGHG3/IGHG1/IGKC/IGHG2/IGLC3/IGLC2/IGHA1/PLD4/IRF8	10
	GO:0006956	complement activation	8/26	175/18670	6.86523e-11	2.04927e-09	1.35498e-09	IGHM/IGHG3/IGHG1/IGKC/IGHG2/IGLC3/IGLC2/IGHA1	8
	GO:0072376	protein activation cascade	8/26	198/18670	1.84223e-10	5.23719e-09	3.46283e-09	IGHM/IGHG3/IGHG1/IGKC/IGHG2/IGLC3/IGLC2/IGHA1	8
	GO:0008037	cell recognition	8/26	215/18670	3.54917e-10	9.63115e-09	6.36813e-09	IGHM/IGHG3/IGHG1/IGKC/IGHG2/IGLC3/IGLC2/IGHA1	8
	GO:0051251	positive regulation of lymphocyte activation	9/26	334/18670	4.02994e-10	1.04603e-08	6.91638e-09	IGHM/IGHG3/IGHG1/IGKC/IGHG2/IGLC3/IGLC2/IGHA1/CD74	9
	GO:0051249	regulation of lymphocyte activation	10/26	485/18670	4.66865e-10	1.16133e-08	7.6787e-09	IGHM/IGHG3/IGHG1/IGKC/IGHG2/IGLC3/IGLC2/IGHA1/BANK1/CD74	10
	GO:0002696	positive regulation of leukocyte activation	9/26	380/18670	1.25538e-09	2.99784e-08	1.98217e-08	IGHM/IGHG3/IGHG1/IGKC/IGHG2/IGLC3/IGLC2/IGHA1/CD74	9
	GO:0050867	positive regulation of cell activation	9/26	394/18670	1.72428e-09	3.95921e-08	2.61783e-08	IGHM/IGHG3/IGHG1/IGKC/IGHG2/IGLC3/IGLC2/IGHA1/CD74	9
	GO:0030449	regulation of complement activation	6/26	115/18670	9.97e-09	2.20448e-07	1.4576e-07	IGHG3/IGHG1/IGKC/IGHG2/IGLC3/IGLC2	6
	GO:2000257	regulation of protein activation cascade	6/26	116/18670	1.05041e-08	2.23963e-07	1.48085e-07	IGHG3/IGHG1/IGKC/IGHG2/IGLC3/IGLC2	6
	GO:0002920	regulation of humoral immune response	6/26	134/18670	2.49924e-08	5.14498e-07	3.40187e-07	IGHG3/IGHG1/IGKC/IGHG2/IGLC3/IGLC2	6
	GO:0002433	immune response-regulating cell surface receptor signaling pathway involved in phagocytosis	6/26	139/18670	3.11216e-08	5.99342e-07	3.96286e-07	IGHG3/IGHG1/IGKC/IGHG2/IGLC3/IGLC2	6
	GO:0038096	Fc-gamma receptor signaling pathway involved in phagocytosis	6/26	139/18670	3.11216e-08	5.99342e-07	3.96286e-07	IGHG3/IGHG1/IGKC/IGHG2/IGLC3/IGLC2	6
	GO:0038094	Fc-gamma receptor signaling pathway	6/26	142/18670	3.53605e-08	6.59695e-07	4.36191e-07	IGHG3/IGHG1/IGKC/IGHG2/IGLC3/IGLC2	6
	GO:0002431	Fc receptor mediated stimulatory signaling pathway	6/26	145/18670	4.00654e-08	7.24819e-07	4.79251e-07	IGHG3/IGHG1/IGKC/IGHG2/IGLC3/IGLC2	6
	GO:0002673	regulation of acute inflammatory response	6/26	159/18670	6.94046e-08	1.21866e-06	8.05781e-07	IGHG3/IGHG1/IGKC/IGHG2/IGLC3/IGLC2	6
	GO:0070613	regulation of protein processing	6/26	180/18670	1.44914e-07	2.47181e-06	1.63436e-06	IGHG3/IGHG1/IGKC/IGHG2/IGLC3/IGLC2	6
	GO:1903317	regulation of protein maturation	6/26	182/18670	1.54706e-07	2.56554e-06	1.69633e-06	IGHG3/IGHG1/IGKC/IGHG2/IGLC3/IGLC2	6
	GO:0050900	leukocyte migration	8/26	499/18670	2.51758e-07	4.06215e-06	2.6859e-06	IGHM/JCHAIN/IGKC/IGLC3/IGLC2/IGHA1/VPREB3/CD74	8
	GO:0002526	acute inflammatory response	6/26	220/18670	4.72788e-07	7.42775e-06	4.91124e-06	IGHG3/IGHG1/IGKC/IGHG2/IGLC3/IGLC2	6
	GO:0038093	Fc receptor signaling pathway	6/26	241/18670	8.06163e-07	1.23405e-05	8.15955e-06	IGHG3/IGHG1/IGKC/IGHG2/IGLC3/IGLC2	6
	GO:0002697	regulation of immune effector process	7/26	458/18670	2.24264e-06	3.34714e-05	2.21313e-05	IGHG3/IGHG1/IGKC/IGHG2/IGLC3/IGLC2/CD74	7
	GO:0001895	retina homeostasis	4/26	74/18670	3.18175e-06	4.63294e-05	3.0633e-05	IGHG3/JCHAIN/IGKC/IGHA1	4
	GO:0050727	regulation of inflammatory response	7/26	485/18670	3.27643e-06	4.65722e-05	3.07936e-05	IGHG3/IGHG1/IGKC/IGHG2/IGLC3/IGLC2/SERPINF1	7
	GO:0016485	protein processing	6/26	328/18670	4.8067e-06	6.67349e-05	4.41251e-05	IGHG3/IGHG1/IGKC/IGHG2/IGLC3/IGLC2	6
	GO:0051604	protein maturation	6/26	397/18670	1.429e-05	0.00019389	0.0001282	IGHG3/IGHG1/IGKC/IGHG2/IGLC3/IGLC2	6
	GO:0019731	antibacterial humoral response	3/26	46/18670	3.49764e-05	0.00046402	0.000306811	IGHM/JCHAIN/IGHA1	3
	GO:0006898	receptor-mediated endocytosis	5/26	316/18670	6.60962e-05	0.000857813	0.000567187	JCHAIN/IGKC/IGLC3/IGLC2/IGHA1	5
	GO:0060263	regulation of respiratory burst	2/26	17/18670	0.000250382	0.00318039	0.00210288	JCHAIN/IGHA1	2
	GO:0001894	tissue homeostasis	4/26	227/18670	0.000257848	0.00320699	0.00212046	IGHG3/JCHAIN/IGKC/IGHA1	4
	GO:0060333	interferon-gamma-mediated signaling pathway	3/26	91/18670	0.000268523	0.00327159	0.00216318	HLA-DQB1/IRF7/IRF8	3
	GO:0045655	regulation of monocyte differentiation	2/26	20/18670	0.000348901	0.00416588	0.00275448	CD74/IRF7	2
	GO:0003094	glomerular filtration	2/26	21/18670	0.000385298	0.00451025	0.00298218	JCHAIN/IGHA1	2
	GO:0097205	renal filtration	2/26	22/18670	0.000423465	0.0048617	0.00321456	JCHAIN/IGHA1	2
	GO:0048871	multicellular organismal homeostasis	5/26	485/18670	0.000485235	0.00546576	0.00361396	IGHG3/JCHAIN/IGKC/IGHA1/PLAC8	5
	GO:0032461	positive regulation of protein oligomerization	2/26	25/18670	0.000548543	0.00606445	0.00400982	JCHAIN/TCL1A	2
	GO:0002440	production of molecular mediator of immune response	4/26	286/18670	0.000617905	0.00670708	0.00443473	IGKC/VPREB3/CD74/HLA-DQB1	4
	GO:0019730	antimicrobial humoral response	3/26	122/18670	0.000634179	0.0067608	0.00447025	IGHM/JCHAIN/IGHA1	3
	GO:0001516	prostaglandin biosynthetic process	2/26	28/18670	0.000689391	0.00709598	0.00469187	CD74/PTGDS	2
	GO:0046457	prostanoid biosynthetic process	2/26	28/18670	0.000689391	0.00709598	0.00469187	CD74/PTGDS	2
	GO:0030224	monocyte differentiation	2/26	36/18670	0.00114115	0.0113544	0.00750754	CD74/IRF7	2
	GO:1903131	mononuclear cell differentiation	2/26	36/18670	0.00114115	0.0113544	0.00750754	CD74/IRF7	2
	GO:0045730	respiratory burst	2/26	37/18670	0.00120532	0.0117964	0.00779976	JCHAIN/IGHA1	2
	GO:0006692	prostanoid metabolic process	2/26	43/18670	0.00162588	0.0149331	0.00987377	CD74/PTGDS	2
	GO:0006693	prostaglandin metabolic process	2/26	43/18670	0.00162588	0.0149331	0.00987377	CD74/PTGDS	2
	GO:0032459	regulation of protein oligomerization	2/26	43/18670	0.00162588	0.0149331	0.00987377	JCHAIN/TCL1A	2
	GO:0038095	Fc-epsilon receptor signaling pathway	3/26	169/18670	0.00162548	0.0149331	0.00987377	IGKC/IGLC3/IGLC2	3
	GO:2000107	negative regulation of leukocyte apoptotic process	2/26	47/18670	0.00193973	0.0173426	0.0114669	CD74/IRF7	2
	GO:0071346	cellular response to interferon-gamma	3/26	180/18670	0.00194632	0.0173426	0.0114669	HLA-DQB1/IRF7/IRF8	3
	GO:0001961	positive regulation of cytokine-mediated signaling pathway	2/26	50/18670	0.00219249	0.0192488	0.0127273	CD74/IRF7	2
	GO:0002377	immunoglobulin production	3/26	193/18670	0.00237334	0.0205346	0.0135775	IGKC/VPREB3/HLA-DQB1	3
	GO:0006636	unsaturated fatty acid biosynthetic process	2/26	54/18670	0.00255245	0.0214621	0.0141908	CD74/PTGDS	2
	GO:0070206	protein trimerization	2/26	54/18670	0.00255245	0.0214621	0.0141908	CD74/TCL1A	2
	GO:0034341	response to interferon-gamma	3/26	199/18670	0.00258853	0.0214633	0.0141915	HLA-DQB1/IRF7/IRF8	3
	GO:0046456	icosanoid biosynthetic process	2/26	55/18670	0.00264651	0.0216433	0.0143106	CD74/PTGDS	2
	GO:0060760	positive regulation of response to cytokine stimulus	2/26	57/18670	0.00283947	0.0229076	0.0151465	CD74/IRF7	2
	GO:0060249	anatomical structure homeostasis	4/26	437/18670	0.0029419	0.0234175	0.0154837	IGHG3/JCHAIN/IGKC/IGHA1	4
	GO:2000106	regulation of leukocyte apoptotic process	2/26	83/18670	0.00592146	0.0465146	0.0307555	CD74/IRF7	2
Hepatocyte	GO:0031099	regeneration	3/10	198/18670	0.000133453	0.031393	0.0178594	TM4SF4/VTN/SPP1	3
	GO:0010951	negative regulation of endopeptidase activity	3/10	250/18670	0.00026555	0.031393	0.0178594	AMBP/SERPINA1/VTN	3
	GO:0010466	negative regulation of peptidase activity	3/10	262/18670	0.000304787	0.031393	0.0178594	AMBP/SERPINA1/VTN	3
	GO:0006898	receptor-mediated endocytosis	3/10	316/18670	0.000527675	0.0406988	0.0231534	ALB/AMBP/VTN	3
	GO:0043687	post-translational protein modification	3/10	361/18670	0.000777682	0.0406988	0.0231534	ALB/SERPINA1/SPP1	3
	GO:0045861	negative regulation of proteolysis	3/10	363/18670	0.000790267	0.0406988	0.0231534	AMBP/SERPINA1/VTN	3
	GO:1903035	negative regulation of response to wounding	2/10	90/18670	0.00100846	0.0428369	0.0243698	VTN/SPP1	2
	GO:0043062	extracellular structure organization	3/10	422/18670	0.00122242	0.0428369	0.0243698	ALB/VTN/SPP1	3
	GO:0052548	regulation of endopeptidase activity	3/10	425/18670	0.00124768	0.0428369	0.0243698	AMBP/SERPINA1/VTN	3
	GO:0052547	regulation of peptidase activity	3/10	452/18670	0.00149005	0.045695	0.0259958	AMBP/SERPINA1/VTN	3
	GO:0051346	negative regulation of hydrolase activity	3/10	466/18670	0.00162668	0.045695	0.0259958	AMBP/SERPINA1/VTN	3
Fibroblast	GO:0030198	extracellular matrix organization	7/20	368/18670	6.78665e-08	3.40011e-05	2.12172e-05	COL3A1/CCDC80/COL1A2/DCN/COL1A1/BGN/TIMP1	7
	GO:0043062	extracellular structure organization	7/20	422/18670	1.72427e-07	4.31929e-05	2.6953e-05	COL3A1/CCDC80/COL1A2/DCN/COL1A1/BGN/TIMP1	7
	GO:0030199	collagen fibril organization	3/20	54/18670	2.51815e-05	0.00315399	0.00196814	COL3A1/COL1A2/COL1A1	3
	GO:0030168	platelet activation	4/20	153/18670	1.89679e-05	0.00315399	0.00196814	MYL9/COL3A1/COL1A2/COL1A1	4
	GO:0018149	peptide cross-linking	3/20	60/18670	3.45988e-05	0.0034668	0.00216333	COL3A1/DCN/BGN	3
	GO:0071230	cellular response to amino acid stimulus	3/20	68/18670	5.03945e-05	0.00420794	0.00262582	COL3A1/COL1A2/COL1A1	3
	GO:0030208	dermatan sulfate biosynthetic process	2/20	12/18670	7.14941e-05	0.00470042	0.00293313	DCN/BGN	2
	GO:0030205	dermatan sulfate metabolic process	2/20	13/18670	8.44387e-05	0.00470042	0.00293313	DCN/BGN	2
	GO:0070208	protein heterotrimerization	2/20	13/18670	8.44387e-05	0.00470042	0.00293313	COL1A2/COL1A1	2
	GO:0030207	chondroitin sulfate catabolic process	2/20	14/18670	9.84485e-05	0.00493227	0.00307781	DCN/BGN	2
	GO:0050651	dermatan sulfate proteoglycan biosynthetic process	2/20	15/18670	0.000113521	0.00517039	0.0032264	DCN/BGN	2
	GO:0050655	dermatan sulfate proteoglycan metabolic process	2/20	16/18670	0.000129655	0.00541312	0.00337787	DCN/BGN	2
	GO:0061448	connective tissue development	4/20	273/18670	0.000180142	0.00694241	0.00433217	ACTA2/COL1A1/TIMP1/MGP	4
	GO:0043200	response to amino acid	3/20	113/18670	0.000228311	0.00817026	0.00509836	COL3A1/COL1A2/COL1A1	3
	GO:0030206	chondroitin sulfate biosynthetic process	2/20	26/18670	0.000348901	0.0113303	0.00707025	DCN/BGN	2
	GO:0007596	blood coagulation	4/20	336/18670	0.000397441	0.0113303	0.00707025	MYL9/COL3A1/COL1A2/COL1A1	4
	GO:0007599	hemostasis	4/20	341/18670	0.000420292	0.0113303	0.00707025	MYL9/COL3A1/COL1A2/COL1A1	4
	GO:0050817	coagulation	4/20	342/18670	0.000424972	0.0113303	0.00707025	MYL9/COL3A1/COL1A2/COL1A1	4
	GO:0001101	response to acid chemical	4/20	343/18670	0.000429691	0.0113303	0.00707025	IGFBP7/COL3A1/COL1A2/COL1A1	4
	GO:0050650	chondroitin sulfate proteoglycan biosynthetic process	2/20	31/18670	0.000497596	0.0123049	0.00767845	DCN/BGN	2
	GO:0006936	muscle contraction	4/20	360/18670	0.000515774	0.0123049	0.00767845	ACTA2/MYL9/TPM2/CALD1	4
	GO:0031214	biomineral tissue development	3/20	163/18670	0.000667737	0.0152062	0.0094889	COL1A2/COL1A1/MGP	3
	GO:0030204	chondroitin sulfate metabolic process	2/20	39/18670	0.000788881	0.0171839	0.010723	DCN/BGN	2
	GO:0050654	chondroitin sulfate proteoglycan metabolic process	2/20	44/18670	0.0010039	0.0209564	0.0130771	DCN/BGN	2
	GO:0007566	embryo implantation	2/20	51/18670	0.00134697	0.0239888	0.0149694	IGFBP7/TIMP1	2
	GO:0051216	cartilage development	3/20	209/18670	0.00136967	0.0239888	0.0149694	COL1A1/TIMP1/MGP	3
	GO:0071229	cellular response to acid chemical	3/20	209/18670	0.00136967	0.0239888	0.0149694	COL3A1/COL1A2/COL1A1	3
	GO:0009612	response to mechanical stimulus	3/20	210/18670	0.00138858	0.0239888	0.0149694	COL3A1/DCN/COL1A1	3
	GO:0003012	muscle system process	4/20	465/18670	0.00134041	0.0239888	0.0149694	ACTA2/MYL9/TPM2/CALD1	4
	GO:0070206	protein trimerization	2/20	54/18670	0.00150887	0.0251981	0.015724	COL1A2/COL1A1	2
	GO:0044273	sulfur compound catabolic process	2/20	55/18670	0.0015648	0.0252892	0.0157809	DCN/BGN	2
	GO:0006027	glycosaminoglycan catabolic process	2/20	61/18670	0.00192093	0.0300746	0.018767	DCN/BGN	2
	GO:0006026	aminoglycan catabolic process	2/20	65/18670	0.00217776	0.0323368	0.0201786	DCN/BGN	2
	GO:0097237	cellular response to toxic substance	3/20	247/18670	0.00220785	0.0323368	0.0201786	ADIRF/SOD3/GPX3	3
	GO:0071560	cellular response to transforming growth factor beta stimulus	3/20	249/18670	0.00225905	0.0323368	0.0201786	COL3A1/COL1A2/COL1A1	3
	GO:0030166	proteoglycan biosynthetic process	2/20	69/18670	0.00244997	0.0331739	0.020701	DCN/BGN	2
	GO:0071559	response to transforming growth factor beta	3/20	255/18670	0.0024171	0.0331739	0.020701	COL3A1/COL1A2/COL1A1	3
Epithelial cell	GO:0015671	oxygen transport	2/8	15/18670	1.68229e-05	0.00388709	0.00207465	HBB/HBA1	2
	GO:0015669	gas transport	2/8	19/18670	2.73739e-05	0.00388709	0.00207465	HBB/HBA1	2
	GO:0042744	hydrogen peroxide catabolic process	2/8	32/18670	7.91793e-05	0.00749564	0.00400064	HBB/HBA1	2
	GO:0015701	bicarbonate transport	2/8	42/18670	0.000137152	0.00973779	0.00519734	HBB/HBA1	2
	GO:0042743	hydrogen peroxide metabolic process	2/8	57/18670	0.000253417	0.0124208	0.00662933	HBB/HBA1	2
	GO:0017001	antibiotic catabolic process	2/8	58/18670	0.000262411	0.0124208	0.00662933	HBB/HBA1	2
	GO:0051187	cofactor catabolic process	2/8	65/18670	0.000329701	0.0133764	0.00713939	HBB/HBA1	2
	GO:0098869	cellular oxidant detoxification	2/8	102/18670	0.000810031	0.0287561	0.0153479	HBB/HBA1	2
	GO:1990748	cellular detoxification	2/8	112/18670	0.000975414	0.0307797	0.016428	HBB/HBA1	2
	GO:0051291	protein heterooligomerization	2/8	128/18670	0.00127107	0.0343572	0.0183374	HBB/HBA1	2
	GO:0098754	detoxification	2/8	131/18670	0.00133073	0.0343572	0.0183374	HBB/HBA1	2
	GO:0042737	drug catabolic process	2/8	140/18670	0.00151768	0.0357496	0.0190806	HBB/HBA1	2
	GO:0042542	response to hydrogen peroxide	2/8	146/18670	0.00164892	0.0357496	0.0190806	HBB/HBA1	2
	GO:0016999	antibiotic metabolic process	2/8	151/18670	0.0017623	0.0357496	0.0190806	HBB/HBA1	2
	GO:0001906	cell killing	2/8	168/18670	0.00217497	0.0393078	0.0209797	HMGN2/TUBB	2
	GO:0007051	spindle organization	2/8	170/18670	0.00222626	0.0393078	0.0209797	STMN1/TUBB	2
	GO:0051099	positive regulation of binding	2/8	179/18670	0.00246419	0.0393078	0.0209797	STMN1/HMGB2	2
	GO:0030705	cytoskeleton-dependent intracellular transport	2/8	180/18670	0.00249134	0.0393078	0.0209797	TUBA1B/TUBB	2
