# Supplementary material for: Single-Cell RNA-Seq Analysis Reveals Microenvironmental Infiltration of Plasma Cells and Hepatocytic Prognostic Markers in HCC With Cirrhosis
Source: Front Oncol. 2020 Nov 2;10:596318. doi: 10.3389/fonc.2020.596318 (PMC7667372; doi:10.3389/fonc.2020.596318)
Supplement: Supplementary Table 3 — Five groups of genes with different expression patterns in the differentiation trajectory of B cell population. [file Table_3.xlsx]

## Sheet: Additional file2
TableS3.Five groups of genes with different expression patterns in the differentiation trajectory of B cell population
Gene	Cluster
HLA-DRA	1
CD74	1
LTB	1
HLA-DPB1	1
HLA-DPA1	1
MYL12A	1
HLA-DRB1	1
UCP2	1
PFN1	1
ARPC1B	1
HLA-DQA1	1
SELL	1
CORO1A	1
TMSB10	1
ACTB	1
COMMD6	1
RPS13	1
TAGLN2	1
HLA-DQB1	1
CD37	1
TMSB4X	1
RPS3A	1
LAPTM5	1
RPS23	1
CFL1	1
RPL21	1
RPL31	1
CD52	1
SH3BGRL3	1
RPL39	1
FTH1	1
RPL37	1
EEF1A1	1
RPL23	1
HLA-DRB5	1
FAM129C	1
RPS24	1
HNRNPA1	1
RPL26	1
RPS20	1
RPS21	1
PABPC1	1
RPL30	1
PPIA	1
LSP1	1
RPL27	1
UBA52	1
RPL9	1
RPS12	1
RPL34	1
RPSA	1
RPL37A	1
RPL28	1
RPL7	1
RPS2	1
RPS10	1
RPL22	1
RPL32	1
RPS27A	1
RPL36A	1
RPLP2	1
BTF3	1
RPL11	1
RPS11	1
RPL41	1
CALM2	1
NACA	1
VIM	1
ACTG1	1
RPS28	1
ARPC3	1
RPL19	1
RPL23A	1
RPS27	1
RPL10A	1
FAM49B	1
RPS29	1
ZFAS1	1
2020-03-01	1
HINT1	1
ARHGDIB	1
HLA-DQA2	1
RPS25	1
GPSM3	1
PRKCB	1
RPS14	1
RPL4	1
ATP5E	1
RPL12	1
NAP1L1	1
EIF3L	1
UQCRB	1
RPS7	1
H3F3A	1
RPS8	1
RPS16	1
RPL35A	1
RPS15A	1
RPS9	1
RPS3	1
AES	1
RPL27A	1
HLA-DMA	1
REL	1
RPL13A	1
BRK1	1
TOMM7	1
RPS18	1
GNB2L1	1
NPM1	1
DBNL	1
RP5-1171I10.5	1
RPS17	1
RPS19	1
RPL6	1
RPL35	1
RPL29	1
RAC2	1
FERMT3	1
LYSMD2	1
RPL38	1
RPL15	1
MYL6	1
RPL36	1
ARPC2	1
RBX1	1
LIMD2	1
ARHGAP24	1
RPS6	1
FXYD5	1
HVCN1	1
FAM65B	1
FAU	1
LCP1	1
FKBP1A	1
2020-09-09	1
LDHB	1
RASGRP2	1
RPS15	1
FBL	1
CD99	1
KIAA0226L	1
RPL18A	1
CD53	1
CCNI	1
TUBA1B	1
EIF3F	1
RPL13	1
RPL14	1
COX4I1	1
SIT1	1
SNRPF	1
ATP5L	1
CLIC1	1
TPM3	1
EIF3M	1
STX7	1
SNRPE	1
FUS	1
RPS4X	1
PNRC1	1
NCF1	1
LAMTOR1	1
ACTR2	1
SERF2	1
TRAPPC1	1
POLR2J3	1
APRT	1
COX7C	1
HLA-A	1
PFDN5	1
SUMO2	1
SNX3	1
ITGB2	1
COX7A2L	1
RPL18	1
ATP5G2	1
RGS19	1
UXT	1
SNRPD2	1
HNRNPA2B1	1
SNRPB	1
GDI2	1
LITAF	1
RPL24	1
RPL5	1
UBE2D2	1
C1QBP	1
COX6C	1
C6orf48	1
TPT1	1
RPL3	1
C19orf53	1
PRMT2	1
RPS26	1
MOB1A	1
PRR13	1
EIF3H	1
PDLIM2	1
PGK1	1
EEF1B2	1
YWHAB	1
C19orf43	1
UBL5	1
GLTSCR2	1
RPL10	1
PSMB8	1
APEX1	1
BLOC1S1	1
HNRNPK	1
RPLP0	1
EEF2	1
IKZF1	1
GABARAPL2	1
DUT	1
NEDD8	1
PTMA	1
TRAF3IP3	1
EID1	1
NCKAP1L	1
CSK	1
ENO1	1
COX8A	1
ARL6IP5	1
CXXC5	1
MTPN	1
SET	1
CD48	1
RPS5	1
SYNGR2	1
TBCA	1
ESD	1
ALDOA	1
BCL7A	1
YBX1	1
PFDN2	1
NOP10	1
C8orf59	1
PSMA2	1
KYNU	1
SERTAD3	1
POLR2G	1
SF1	1
PNISR	1
PTPN6	1
EIF6	1
OAZ1	1
EIF3D	1
ANXA11	1
EIF3K	1
NHP2	1
UQCR10	1
SLC25A3	1
RBMX	1
UBXN1	1
ARID4B	1
PSMA1	1
ATP6V0E1	1
RSRP1	1
ATP5C1	1
C11orf58	1
SSB	1
C14orf166	1
XRCC5	1
RPL7A	1
POMP	1
C7orf73	1
ATP5B	1
COX6B1	1
RHOG	1
EIF3E	1
TUBA1A	1
RAN	1
SNHG7	1
TNRC6B	1
VASP	1
ARL6IP1	1
PNN	1
CCDC109B	1
LSM4	1
PCBP1	1
PCM1	1
GMFG	1
FGD2	1
UBE2L3	1
PCBP2	1
ACAP1	1
HNRNPA3	1
ATP5O	1
EIF1B	1
PPDPF	1
ANKRD12	1
C4orf3	1
LSM7	1
PAIP2	1
LGALS9	1
EIF4A1	1
SRI	1
NDUFV2	1
CD83	1
ZNF207	1
LAMTOR2	1
COX5B	1
ATP6V0D1	1
BTK	1
HNRNPC	1
ECHDC1	1
UBE2D3	1
TUBB6	1
RPLP1	1
GPX4	1
RTFDC1	1
PSMB9	1
GPR65	1
LAMTOR5	1
HADHA	1
HNRNPF	1
HNRNPU	1
RBM8A	1
SCP2	1
RNASEH2B	1
PSME1	1
COX14	1
SYF2	1
SERBP1	1
IFI16	1
SNRPN	1
HNRNPM	1
ADD3	1
EIF4G2	1
SYPL1	1
CLNS1A	1
PSMA4	1
TMEM14B	1
SMARCB1	1
B2M	1
ANAPC16	1
PSMA7	1
BEX4	1
UBE2I	1
ACTR3	1
LSM8	1
GTF2A2	1
LSM6	1
DDX5	1
PRKAR1A	1
SNRPD3	1
PPM1G	1
NSMCE1	1
CDC123	1
SDHAF3	1
PDCD2	1
ANP32B	1
ATP5G3	1
WASF2	1
MS4A1	1
TOMM22	1
NUCKS1	1
BTG1	1
TKT	1
RAP1A	1
UVRAG	1
MT-CO1	1
TNFAIP8	1
CDC42	1
ATP5A1	1
SRP9	1
TLN1	1
FNTA	1
CCT6A	1
TMEM243	1
CPNE3	1
PDCD6	1
SNRPD1	1
ADPGK	1
PRDX6	1
UGP2	1
VAV3	1
EGLN2	1
LTA4H	1
DRAP1	1
CSNK2B	1
BLOC1S2	1
NIPA2	1
MRPS18C	1
SRSF3	1
POLR1D	1
SMIM19	1
EIF2S3	1
PSMA5	1
EVL	1
XRCC6	1
TMEM248	1
COX7B	1
MRPS21	1
TFAM	1
PPIG	1
INPP5D	1
MEAF6	1
PPP1CA	1
PDCD10	1
SSU72	1
VPS36	1
SNX2	1
ITGB1BP1	1
ATG12	1
CCDC57	1
DCAF7	1
TIMM10	1
UBAC2	1
NEMF	1
ATP6V1B2	1
SF3B6	1
ARF6	1
PIP4K2A	1
POLR2E	1
HNRNPDL	1
SLC39A6	1
SLTM	1
SKP1	1
MRPL9	1
CDC37	1
UBE2A	1
MAPK1	1
SNX17	1
EIF3G	1
TSPYL1	1
PIN1	1
ILF3	1
PREX1	1
ILF2	1
TMEM123	1
CCT3	1
MAP4K1	1
SRSF2	1
2020-09-07	1
MTMR14	1
PRMT9	1
CMPK1	1
CNBP	1
HNRNPR	1
CAPNS1	1
ADD1	1
CRLF3	1
MT-CO3	1
SNF8	1
LY86	1
TRIM13	1
OLA1	1
PSMB7	1
TTC7A	1
MCM5	1
CCDC107	1
RANBP1	1
HCLS1	1
PGAM1	1
AHCY	1
ATP5H	1
SF3B5	1
N4BP2L2	1
ZDHHC14	1
DENND4B	1
TOP2B	1
BPTF	1
PHF20	1
ATP6V1E1	1
RSF1	1
SRSF1	1
IL16	1
NDUFA9	1
VPS35	1
MYO1G	1
TMEM160	1
TPGS1	1
GZMB	2
PLAC8	2
FCER1G	2
IRF8	2
ALOX5AP	2
PLD4	2
C12orf75	2
CST3	2
SPIB	2
GPX1	2
MS4A6A	2
HCST	2
RNASE6	2
BCL11A	2
UGCG	2
TCF4	2
MPEG1	2
CD68	2
CLIC3	2
PLEK	2
CCDC50	2
VAMP8	2
CYB561A3	2
STMN1	2
PTPRE	2
GPR183	2
JAML	2
CNPY3	2
LINC00996	2
TGFBI	2
GRN	2
MYL12B	2
IL3RA	2
SOX4	2
PLP2	2
DNASE1L3	2
RNASET2	2
CDKN2D	2
TUBB	2
SAMHD1	2
RNF130	2
CLN8	2
PYCARD	2
RAC1	2
SRP14	2
LYN	2
TRAF4	2
DCK	2
CD4	2
ARL4C	2
OFD1	2
PARK7	2
GSN	2
C9orf142	2
ARPC4	2
LAIR1	2
ZEB2	2
MIF4GD	2
CYBB	2
NFKBID	2
HMGN1	2
PHB	2
PHACTR1	2
C1orf186	2
XIST	2
TMA7	2
RUNX2	2
BRI3	2
SELPLG	2
MGST2	2
FCGRT	2
SH3KBP1	2
ERCC1	2
NUDT1	2
SPINT2	2
WDR1	2
SMC6	2
SNRPG	2
PPM1K	2
GNA15	2
TACC1	2
CYTH4	2
RNF5	2
FUT7	2
RGS10	2
PTMS	2
TALDO1	2
CBX6	2
ATP13A2	2
GLIPR1	2
CD36	2
DDAH2	2
CMTM3	2
TRIM22	2
B4GALT1	2
HNRNPA0	2
ARF5	2
COMT	2
SYK	2
UNC93B1	2
M6PR	2
TIMM13	2
TNFSF13B	2
NKG7	2
FEZ2	2
TOB2	2
CTSZ	2
SFT2D2	2
DNAJC7	2
TNNI2	2
PSAP	2
GNB2	2
USF2	2
SLC20A1	2
TAX1BP3	2
RHOF	2
ZFP36L2	2
N4BP2L1	2
GNG5	2
FAM53C	2
SPN	2
SIVA1	2
ZFAT	2
PRKCD	2
ARID3A	2
PLEKHO1	2
LAMTOR4	2
MDM4	2
ADA	2
UBE2E3	2
NADK	2
CCL4	2
CD300A	2
SLC38A1	2
PPP1R18	2
APH1A	2
SP110	2
TMIGD2	2
DPYSL2	2
GNAS	2
PSMB3	2
PPP4C	2
CELF1	2
CYB5B	2
SCAMP4	2
DAZAP2	2
IFI44L	2
NUDT5	2
RAB4B	2
KIF5B	2
RTN4	2
SUMO3	2
LINC01420	2
CD2AP	2
PIK3AP1	2
EGLN3	2
DGKZ	2
JUNB	2
GNB1	2
FYB	2
C1orf228	2
2020-09-15	2
SIDT1	2
SNRNP25	2
CXCR4	2
ZC3HAV1	2
CHMP1B	2
TTC39C	2
MLF2	2
SCAF11	2
NAGK	2
VEGFB	2
IRF2BP2	2
SPNS3	2
AKNA	2
MDH2	2
GRSF1	2
GPM6B	2
NUTM2B-AS1	2
RPS6KA1	2
BAG1	2
DDT	2
GTF2H5	2
SH2D3C	2
IQGAP2	2
MAPKAPK3	2
SARAF	2
PAIP1	2
SMCO4	2
GRINA	2
VPS29	2
ROCK1	2
FLOT1	2
PSENEN	2
BCAP31	2
DCPS	2
WDFY2	2
NCOA4	2
RASSF2	2
OSBPL8	2
TPP1	2
BAZ1A	2
SFT2D1	2
UBE2E2	2
CNP	2
ARL6IP6	2
VMA21	2
SMG1	2
RDH14	2
PTBP3	2
LARS	2
LILRB2	2
NAPA	2
OST4	2
FES	2
PYURF	2
HLA-DOA	2
CHD9	2
CNDP2	2
IQSEC1	2
ZDHHC4	2
SLC2A1	2
ARHGAP17	2
TBC1D4	2
SNX9	2
PARVB	2
NR3C1	2
MMP23B	2
TMEM50A	2
CRYZL1	2
NDUFB1	2
LINC00493	2
FMNL3	2
PRMT7	2
MYEOV2	2
REPIN1	2
KTN1	2
WDFY4	2
NDUFS6	2
GPATCH11	2
RBMS1	2
HMGA1	2
CORO1C	2
ARF3	2
CHMP4A	2
SERPINB1	2
CTD-3252C9.4	2
ENY2	2
PLIN3	2
YPEL1	2
ST14	2
SLA2	2
CD7	2
SDHC	2
COX6A1	2
RBM42	2
TPRKB	2
PLSCR1	2
GNB4	2
SLC44A2	2
SMIM3	2
TARBP1	2
TRABD	2
NDUFA7	2
DDRGK1	2
TAP1	2
MCOLN2	2
BNIP2	2
TMX1	2
RP11-347P5.1	2
RNF13	2
HNRNPU-AS1	2
CBX3	2
CD302	2
BID	2
SHFM1	2
CHMP5	2
PBX3	2
ASPH	2
LGALS1	2
MAT2A	2
CTNNBIP1	2
PIAS1	2
RNF144B	2
RNF149	2
INTS6	2
FCGR3A	2
FABP5	2
CIITA	2
SLC35C2	2
A1BG	2
GLUL	2
POLB	2
CHST12	2
SCRN1	2
CARD11	2
TSEN34	2
DHRS4L2	2
LEPROT	2
SAP30BP	2
SNX20	2
POLE4	2
AKIRIN2	2
HS3ST1	2
NGLY1	2
CCL5	2
CPPED1	2
APPL1	2
CUX1	2
ATP1B3	2
MAP4K4	2
DTNBP1	2
CYSLTR1	2
RUBCN	2
MDFIC	2
AP3S1	2
ZMYM2	2
SPG20	2
ACTN4	2
CHMP4B	2
LDLRAD4	2
ECH1	2
MAN2B1	2
EIF1AX	2
ZNF397	2
PBRM1	2
LPGAT1	2
NDUFC2	2
HNRNPL	2
MRPL16	2
ZSCAN16-AS1	2
TBL1XR1	2
HNRNPD	2
CCDC28B	2
MAP2K6	2
RNF11	2
PMEPA1	2
ATP6AP2	2
MGAT4A	2
UTP6	2
SNCA	2
GNAQ	2
FAM65A	2
SRSF10	2
NMI	2
ACAA1	2
HOXB2	2
SASH3	2
YY1	2
HADH	2
EIF4B	2
SUZ12	2
UBE2W	2
CHAMP1	2
AHI1	2
CKS1B	2
SHTN1	2
MYCL	2
ATP1A1	2
CYB5R3	2
LPXN	2
IGHG3	3
IGHGP	3
IGLC2	3
IGHG1	3
IGHG4	3
IGKC	3
IGLC3	3
IGHG2	3
IGHA2	3
IGHA1	3
JUN	3
IGLC6	3
IGLC7	3
IGLL5	3
IGKV1-12	3
FKBP11	3
HSPA1A	3
HSPA6	3
IGKV1-5	3
IGHM	3
DNAJB1	3
HSPA1B	3
IGLV3-1	3
CD27	3
IGLV6-57	3
JCHAIN	3
PRDX4	3
ANKRD28	3
WT1-AS	3
PRDM1	3
FAM46C	3
XBP1	3
SSR4	3
HSPB1	3
SELM	3
MT1X	3
MT2A	3
IGKV4-1	3
IGLV1-47	3
SDC1	3
ANKRD37	3
FCRL5	3
ZFAND2A	3
JSRP1	3
IGHV1-46	3
IGHD	3
MT1G	3
HSP90AA1	3
IGHV1-18	3
IGHV3-15	3
IFI6	3
IGLV3-19	3
PLPP5	3
IGLV3-25	3
ERLEC1	3
DNAAF1	3
LMNA	3
SPAG4	3
LINC00152	3
MT1E	3
PIM2	3
TPD52	3
TSC22D3	3
IGLV3-21	3
TRIB1	3
TXNDC11	3
IGHV3-23	3
BHLHE41	3
TYROBP	4
TCL1A	4
GAPT	4
HLA-DMB	4
S100A6	4
S100A8	4
CAPG	4
S100A9	4
S100A4	4
H2AFY	4
CAT	4
C1orf162	4
LST1	4
IGLL1	4
AP1S2	4
LYZ	4
AIF1	4
AC090498.1	4
ABRACL	4
DBI	4
ARPC5	4
SLC25A5	4
S100A11	4
CAPZB	4
PTRHD1	4
APBB1IP	4
NBEAL1	4
C14orf2	4
RBM3	4
CRIP1	4
DEK	4
PPP1R14A	4
HMGN2	4
TWF2	4
CCND3	4
LRRFIP1	4
BIN1	4
C11orf31	4
SMIM14	4
HHEX	4
ATP5J2	4
RHOA	4
PGLS	4
RPL17	4
CAP1	4
AFF3	4
IFITM2	4
ZNF90	4
TRIM38	4
PTPRC	4
FAM26F	4
SKAP2	4
2020-09-06	4
GNAI2	4
FOXP1	4
UQCR11	4
CELF2	4
FAM60A	4
GGNBP2	4
MBP	4
ATP5F1	4
AP2S1	4
CCDC12	4
ANP32A	4
SNX10	4
YWHAZ	4
FAM96A	4
ELMSAN1	4
S100A10	4
KHDRBS1	4
SDCBP	4
COTL1	4
ARHGDIA	4
TBCB	4
HIGD2A	4
MAF1	4
PHB2	4
BAX	4
STXBP2	4
TGFB1	4
CD79A	4
RAB5C	4
S1PR4	4
NIN	4
SAP18	4
PSMB10	4
ARHGAP15	4
USP15	4
MAPRE2	4
FCN1	4
TAOK3	4
PHYKPL	4
PKM	4
ATP6V1G1	4
CLTA	4
MYO1F	4
RHOC	4
RILPL2	4
OSTF1	4
GTF3A	4
ARID5B	4
CDC40	4
CYFIP2	4
CNTRL	4
PEBP1	4
CTSS	4
ADK	4
IFNGR1	4
GABPB1-AS1	4
JAK1	4
ARHGAP30	4
PNRC2	4
RSL1D1	4
FAAP20	4
TAF10	4
TMEM141	4
JMJD1C	4
NUP160	4
TXNIP	4
ATP6V1F	4
NT5C	4
RAB7A	4
CCAR1	4
RAB30	4
ARRB2	4
RPS4Y1	4
ERH	4
DDX17	4
MINOS1	4
MRPS12	4
PPIL3	4
PDCD4	4
SLC25A6	4
MNDA	4
RBM25	4
TBCC	4
ATP5D	4
HDAC2	4
ARHGEF1	4
TSC22D4	4
ZDHHC24	4
NDUFB2	4
BBX	4
PSMG2	4
NDUFB5	4
UBE2V2	4
SRSF11	4
VDAC3	4
CLECL1	4
SENP6	4
SNRPB2	4
DR1	4
DOCK8	4
EIF3I	4
MED28	4
WSB1	4
PPP1R2	4
HCK	4
MIS18BP1	4
H2AFV	4
RCSD1	4
GIMAP4	4
SSBP1	4
AP2M1	4
AKR7A2	4
ZNF428	4
SUMO1	4
MORF4L1	4
PRDX3	4
ABI1	4
PA2G4	4
S100A12	4
THRAP3	4
PGD	4
BANF1	4
SCNM1	4
MRPL14	4
IGSF6	4
BRI3BP	4
C9orf16	4
SUPT4H1	4
NECAP2	4
SGSM3	4
MTF2	4
RFTN1	4
ARMCX6	4
IL18R1	4
TBC1D10C	4
NUB1	4
ITPA	4
ISCA2	4
UQCRC2	4
MED11	4
LASP1	4
LYPLA1	4
PSMB4	4
GIMAP7	4
PPP2R1A	4
LRCH4	4
NACA2	4
ARL2	4
GNG7	4
PPT1	4
THUMPD3-AS1	4
DNAJC19	4
CCT8	4
RPA2	4
RP11-1143G9.4	4
LARP7	4
PABPN1	4
DHX36	4
PRPF40A	4
BIRC6	4
ZYX	4
TCEB2	4
CHCHD10	4
GLOD4	4
SDHB	4
PPP1R12A	4
RAB11A	4
TNFRSF1B	4
RP11-231C14.7	4
DECR1	4
LINC01215	4
MITD1	4
SIRPB1	4
LINC00685	4
EFHD2	4
KCNK17	4
MPLKIP	4
PTPN18	4
OAZ2	4
FAM215B	4
ARHGEF2	4
GRPEL1	4
FNBP4	4
ZDHHC12	4
FLII	4
AKIRIN1	4
HDGF	4
COX7A2	4
LILRA4	5
PTGDS	5
PPP1R14B	5
IRF7	5
SERPINF1	5
TPM2	5
APP	5
CTSC	5
TXN	5
SMPD3	5
LILRB4	5
NPC2	5
PTCRA	5
SCT	5
SRGN	5
RP11-117D22.2	5
TSPAN13	5
ERP29	5
CTSB	5
HIGD1A	5
CLEC4C	5
LRRC26	5
FAM105A	5
GAS6	5
P2RY14	5
PLA2G16	5
DAB2	5
PTPRS	5
ITM2C	5
MAP1A	5
RPS6KA4	5
SEC61B	5
IDH3A	5
CXCR3	5
CD164	5
FAM213A	5
MYBL2	5
BLNK	5
INPP4A	5
CHCHD2	5
KCTD5	5
LGMN	5
SUSD1	5
SLC15A4	5
OPN3	5
ALDH2	5
TMEM109	5
MIIP	5
TMC8	5
RP11-73G16.2	5
USMG5	5
DHRS7	5
CCDC186	5
MRPL36	5
ARHGAP9	5
ATG101	5
ABHD15	5
2020-09-01	5
FAM96B	5
MAPKAPK2	5
LAMP1	5
IGFLR1	5
ST3GAL2	5
CSF2RA	5
SMIM5	5
SPCS1	5
MILR1	5
UBL7	5
FAM118A	5
TLR7	5
SH3BGRL	5
EIF4A3	5
LAMP5	5
TGFBR2	5
NEK8	5
SH2B3	5
PDIA3	5
PHEX	5
MRPL23	5
ZNF22	5
TMEM8B	5
NRP1	5
NDUFS2	5
IRF2BPL	5
RABGAP1L	5
SHD	5
TNFRSF21	5
SNRNP40	5
ZNF706	5
MRPL19	5
CCDC88A	5
CHCHD5	5
AC023590.1	5
SUB1	5
TOMM20	5
RGS2	5
RRP7A	5
FCER1A	5
NDUFA4	5
MEF2C	5
LUC7L3	5
CIB2	5
SORL1	5
CERS6	5
CYBA	5
MS4A4A	5
IDS	5
ARF1	5
NOTCH4	5
IRF4	5
THOC7	5
CDK2AP2	5
MAP3K2	5
SERPINF2	5
PARP10	5
HS3ST3B1	5
LIMD1	5
ST6GALNAC4	5
SPAG7	5
PIK3CD	5
DAAM1	5
THBD	5
DIAPH2	5
DNMT3A	5
NUCB1	5
RP11-192H23.6	5
CHPT1	5
PARVG	5
CUEDC1	5
CMKLR1	5
2020-03-02	5
SNHG8	5
SRSF9	5
KRT5	5
2020-03-09	5
PAG1	5
CBFA2T3	5
KCNAB2	5
CDH23	5
ST3GAL4	5
OSTC	5
CHAF1A	5
CSF2RB	5
QARS	5
NREP	5
PROC	5
SCARB2	5
MYD88	5
BLOC1S4	5
S100PBP	5
C1orf43	5
NUDT17	5
NDUFB3	5
RNPEP	5
C12orf45	5
CKS2	5
LINC00865	5
GUK1	5
C3orf58	5
PPM1J	5
CDCA7L	5
SULF2	5
BST2	5
ROGDI	5
FMNL1	5
RASD1	5
IFIT2	5
PACSIN1	5
CCNG2	5
PPP6R1	5
CHML	5
F8A1	5
EIF3B	5
SNX18	5
ZNF292	5
STARD4-AS1	5
GLRX5	5
HNRNPUL1	5
ATP6V0B	5
WNT10A	5
PPIB	5
ZBTB33	5
CCT7	5
TP53I13	5
MYO1E	5
EPHB1	5
ABHD14B	5
CCT2	5
TRMT112	5
LHFPL2	5
PLAUR	5
NPC1	5
ABCD4	5
MRPL41	5
RP4-647C14.2	5
PBX2	5
CLCN5	5
C9orf139	5
TCEB1	5
TATDN3	5
MRPL48	5
